# Supplementary material for: Structure-guided disulfide engineering restricts antibody conformation to elicit TNFR agonism
Source: Nat Commun. 2025 Apr 12;16:3495. doi: 10.1038/s41467-025-58773-8 (PMC11993666; doi:10.1038/s41467-025-58773-8)
Supplement: Supplementary file 4 — Source Data [file 41467_2025_58773_MOESM4_ESM.xlsx]

## Sheet: Fig 1b 
ChiLob7/4 concentration (ug/mL)	h1							h2 C232S+C233S						h2 C233S kC214S						h2 C232S kC214S						h2
5	10.56	17.1333	14.0333	10.9333	11.7333	20.2333	14.9	8.68333	13.1667	10.56	14.3	11.1667	15.9333	57.8	77.3	78.8667	79	57.3	62.5	69.4	85.5333	89.0333	87.0333	69	69.3	67.7	81	83.9667	80.6667	69.5667	73.6667	72.7333
1	12.0667	19.7333	15.9333		13.9	22.7	14.6	8.74667	14.1	11.2		11.1667	15.8333	65.0667	81.6	84.9333		66.2333	70.5333	73	86.7333	90.3667		72	71.9	71.5333	84	87.0333		73.4667	76.3333	74.6333
0.2	10.6467	17.7667	14.7	12.8333	12.4333	20.6667	10.2967	6.60333	13	10.5667	7.50333	9.28333	13.8	67.7	83.6	85.4333	66.2	68.6	73.2333	75.1333	87.4333	91.4333	75.6333	73.3667	78.2333	76.8	87	90.2667	75.9	76.9667	81.7	77.7
0.04	5.36	11.8667	11.2667	8.60667	8.81333	13.8333	6.55333	4.27	11.0333	9.70333	6.87333	6.32667	10.8667	49.6	67.7	71.9	39.8	54.2333	54.7333	71.2333	83.9667	88.7333	64.2667	73.1333	77.5667	76.1	87.7333	90.1667	72.7	78.7667	83.4667	79.7
0.008	3.95667	8.31	8.66	7.22	6.22	10.5133	5.61	3.98	7.91	7.76333	6.18333	5.46	9.94	13.7333	27.0667	28.5	9.52333	20.1667	20.7667	43.1333	58.0333	65.2667	28.5333	53.0667	55.6667	56.9	71.2667	75.4667	39.6333	69.6333	67.9667	61.1
0.0016				7.31333	5.48	10.5333	5.38333				6.14	5.32667	10.5333				6.49333	6.66667	10.7				7.61667	16.7667	19.5				10.9	27.9667	27.2	18.5
0.00032				7.52	5.85	10.1267	5.52333				6.23667	5.46	10.1267				6.35333	5.49	9.98333				6.49333	6.21667	10.15				7.17333	7.49333	11.3	5.99333
6.4e-05				7.27667	6.06333	11.1333	5.70333				6.09	5.38667	11.1333				6.5	5.92667	10.5				6.23667	6.1	10.4333				7.02333	7.10333	11.5	5.77
SAP1.3 concentration (ug/mL)	hIgG1							C232S+C233S							C233S kC214S							C232S kC214S							hIgG2
25	37.2667	41.7333					42.4333	38.0333	38.6667					39.9667	41.7	50.3					47	48.0333	55.7333					55.0667	50.2	60.5667				59.7333
5	30.0333	33.1	37.6	24.2667	23.1333	25.2	33.3	32.8	31.8	34.5667	22.6333	21.1	18.3667	35.0667	39.3333	47.6333	51.3333	36.5333	41.0667	37.6	46.9	47.8667	53.7667	56.8667	42.1667	50.8333	47.3	53.1	50.4333	60.1	61.6667	48.4667	56.3	59.2667
1	20.0333	22.2333	24.9	14.2667	11.5333		22.3	22.8	22.9667	25.3333	15.2667	16.4333		22.4333	29.9333	36.2333	41.8	24.6333	27.7		34.8333	37.2333	42.6	46	30.1333	36.8		42.7667	42.8333	52.3333	57.4	38.6	45.4	50.0667
0.2	10.3333	11.7333	12.0667	6.58333	4.67333		10.65	12.6667	13.2333	12.6667	8.10667	7.82667		8.67	15.3667	17.8	22.2333	9.90333	9.98333		15.9333	20.7667	21.8333	25.0667	13.6	14.7333		21.0667	26.5667	34.6333	40.1	20.8333	21.5333	29.8667
0.04	6.66	7.44333	7.26	4.52333	3.72		5.89333	6.84667	8.14	7.23	4.96333	4.12		4.82667	7.17667	8.44667	9.05667	4.59	3.88333		6.35667	7.60333	9.13667	9.38333	4.86333	4.36333		6.63333	10.1967	13.5333	18.2667	6.98	4.93	9.33667
0.008	5.77333	7.25667	6.73667	4.03333	3.50333		5.24333	5.64333	6.70333	6.50333	4.09667	3.83		3.99	5.75667	6.98333	6.72	4.24667	3.64333		5.20667	6.08333	7.65667	6.51	4.24333	3.79333		5.2	6.39667	7.46333	7.84333	4.35333	3.22333	5.57
Lob7/4 C232S+C233S			Lob7/4 C233S kC214S			Lob7/4 C232S kC214S			SAP1.3 C232S+C233S			SAP1.3 C233S kC214S			SAP1.3 C232S kC214S
Fluorescence value start for bin	Events in bin		Fluorescence value start for bin	Events in bin		Fluorescence value start for bin	Events in bin		Fluorescence value start for bin	Events in bin		Fluorescence value start for bin	Events in bin		Fluorescence value start for bin	Events in bin
1	1		1	1		1	0		1	8		1	0		1	2
1.00904	1		1.00904	0		1.00904	3		1.00904	2		1.00904	0		1.00904	2
1.01815	0		1.01815	0		1.01815	0		1.01815	0		1.01815	1		1.01815	0
1.02735	0		1.02735	0		1.02735	0		1.02735	0		1.02735	0		1.02735	1
1.03663	0		1.03663	0		1.03663	0		1.03663	0		1.03663	0		1.03663	0
1.046	0		1.046	0		1.046	0		1.046	0		1.046	1		1.046	0
1.05545	1		1.05545	1		1.05545	0		1.05545	2		1.05545	0		1.05545	0
1.06499	1		1.06499	0		1.06499	0		1.06499	1		1.06499	1		1.06499	0
1.07461	0		1.07461	0		1.07461	0		1.07461	1		1.07461	0		1.07461	0
1.08432	2		1.08432	0		1.08432	0		1.08432	2		1.08432	0		1.08432	0
1.09411	0		1.09411	0		1.09411	0		1.09411	0		1.09411	0		1.09411	1
1.104	1		1.104	0		1.104	0		1.104	0		1.104	1		1.104	0
1.11397	1		1.11397	0		1.11397	0		1.11397	0		1.11397	0		1.11397	0
1.12404	0		1.12404	1		1.12404	0		1.12404	0		1.12404	0		1.12404	0
1.13419	0		1.13419	0		1.13419	0		1.13419	0		1.13419	0		1.13419	0
1.14444	0		1.14444	0		1.14444	0		1.14444	0		1.14444	0		1.14444	0
1.15478	0		1.15478	0		1.15478	0		1.15478	0		1.15478	0		1.15478	0
1.16522	0		1.16522	1		1.16522	0		1.16522	1		1.16522	0		1.16522	0
1.17574	0		1.17574	0		1.17574	0		1.17574	0		1.17574	0		1.17574	0
1.18637	0		1.18637	0		1.18637	1		1.18637	0		1.18637	0		1.18637	0
1.19709	2		1.19709	0		1.19709	0		1.19709	0		1.19709	0		1.19709	0
1.2079	0		1.2079	0		1.2079	0		1.2079	1		1.2079	0		1.2079	0
1.21881	1		1.21881	0		1.21881	0		1.21881	0		1.21881	0		1.21881	1
1.22983	2		1.22983	0		1.22983	0		1.22983	2		1.22983	0		1.22983	1
1.24094	0		1.24094	0		1.24094	0		1.24094	0		1.24094	0		1.24094	0
1.25215	1		1.25215	0		1.25215	0		1.25215	0		1.25215	0		1.25215	0
1.26346	0		1.26346	0		1.26346	0		1.26346	0		1.26346	0		1.26346	2
1.27488	1		1.27488	0		1.27488	0		1.27488	0		1.27488	0		1.27488	0
1.2864	0		1.2864	0		1.2864	0		1.2864	1		1.2864	0		1.2864	0
1.29802	1		1.29802	0		1.29802	0		1.29802	0		1.29802	0		1.29802	0
1.30975	1		1.30975	0		1.30975	0		1.30975	1		1.30975	0		1.30975	0
1.32158	0		1.32158	0		1.32158	0		1.32158	1		1.32158	1		1.32158	0
1.33352	0		1.33352	0		1.33352	0		1.33352	0		1.33352	1		1.33352	1
1.34557	0		1.34557	0		1.34557	0		1.34557	2		1.34557	0		1.34557	1
1.35773	0		1.35773	0		1.35773	0		1.35773	0		1.35773	0		1.35773	1
1.36999	1		1.36999	0		1.36999	0		1.36999	1		1.36999	1		1.36999	0
1.38237	0		1.38237	0		1.38237	0		1.38237	2		1.38237	0		1.38237	0
1.39486	0		1.39486	0		1.39486	1		1.39486	1		1.39486	1		1.39486	1
1.40746	1		1.40746	0		1.40746	0		1.40746	0		1.40746	0		1.40746	0
1.42018	1		1.42018	0		1.42018	0		1.42018	1		1.42018	0		1.42018	0
1.43301	1		1.43301	0		1.43301	1		1.43301	0		1.43301	3		1.43301	1
1.44596	1		1.44596	1		1.44596	0		1.44596	2		1.44596	0		1.44596	0
1.45902	0		1.45902	0		1.45902	0		1.45902	0		1.45902	1		1.45902	1
1.47221	1		1.47221	1		1.47221	0		1.47221	1		1.47221	1		1.47221	0
1.48551	1		1.48551	0		1.48551	0		1.48551	2		1.48551	2		1.48551	2
1.49893	1		1.49893	0		1.49893	0		1.49893	1		1.49893	0		1.49893	1
1.51247	0		1.51247	0		1.51247	0		1.51247	1		1.51247	0		1.51247	0
1.52614	1		1.52614	2		1.52614	0		1.52614	2		1.52614	0		1.52614	0
1.53993	3		1.53993	0		1.53993	0		1.53993	0		1.53993	2		1.53993	0
1.55384	2		1.55384	0		1.55384	0		1.55384	1		1.55384	0		1.55384	1
1.56788	0		1.56788	0		1.56788	0		1.56788	1		1.56788	1		1.56788	0
1.58204	4		1.58204	0		1.58204	0		1.58204	3		1.58204	0		1.58204	0
1.59634	0		1.59634	0		1.59634	0		1.59634	1		1.59634	0		1.59634	0
1.61076	2		1.61076	1		1.61076	1		1.61076	4		1.61076	2		1.61076	2
1.62531	1		1.62531	0		1.62531	0		1.62531	1		1.62531	2		1.62531	1
1.64	0		1.64	0		1.64	1		1.64	2		1.64	0		1.64	1
1.65482	1		1.65482	0		1.65482	0		1.65482	1		1.65482	1		1.65482	0
1.66977	1		1.66977	2		1.66977	0		1.66977	1		1.66977	2		1.66977	1
1.68485	0		1.68485	2		1.68485	1		1.68485	2		1.68485	1		1.68485	1
1.70008	1		1.70008	0		1.70008	0		1.70008	1		1.70008	1		1.70008	1
1.71544	4		1.71544	0		1.71544	0		1.71544	1		1.71544	1		1.71544	1
1.73094	1		1.73094	2		1.73094	0		1.73094	2		1.73094	1		1.73094	1
1.74658	4		1.74658	0		1.74658	0		1.74658	1		1.74658	1		1.74658	1
1.76236	3		1.76236	1		1.76236	0		1.76236	3		1.76236	3		1.76236	0
1.77828	1		1.77828	2		1.77828	0		1.77828	3		1.77828	2		1.77828	0
1.79435	3		1.79435	1		1.79435	1		1.79435	2		1.79435	2		1.79435	2
1.81056	1		1.81056	0		1.81056	1		1.81056	4		1.81056	0		1.81056	0
1.82692	0		1.82692	0		1.82692	0		1.82692	2		1.82692	0		1.82692	1
1.84342	3		1.84342	1		1.84342	0		1.84342	5		1.84342	2		1.84342	1
1.86008	1		1.86008	3		1.86008	0		1.86008	3		1.86008	2		1.86008	3
1.87688	3		1.87688	0		1.87688	0		1.87688	3		1.87688	3		1.87688	3
1.89384	0		1.89384	0		1.89384	1		1.89384	3		1.89384	0		1.89384	0
1.91095	2		1.91095	1		1.91095	0		1.91095	4		1.91095	1		1.91095	0
1.92822	3		1.92822	0		1.92822	0		1.92822	4		1.92822	2		1.92822	1
1.94564	4		1.94564	2		1.94564	1		1.94564	4		1.94564	2		1.94564	1
1.96322	0		1.96322	2		1.96322	0		1.96322	1		1.96322	0		1.96322	2
1.98096	3		1.98096	1		1.98096	0		1.98096	3		1.98096	2		1.98096	1
1.99885	3		1.99885	2		1.99885	0		1.99885	2		1.99885	4		1.99885	4
2.01691	2		2.01691	1		2.01691	0		2.01691	1		2.01691	2		2.01691	2
2.03514	4		2.03514	1		2.03514	0		2.03514	1		2.03514	4		2.03514	2
2.05353	2		2.05353	0		2.05353	2		2.05353	4		2.05353	5		2.05353	3
2.07208	5		2.07208	1		2.07208	0		2.07208	2		2.07208	2		2.07208	2
2.0908	5		2.0908	1		2.0908	0		2.0908	2		2.0908	0		2.0908	3
2.10969	3		2.10969	1		2.10969	0		2.10969	3		2.10969	7		2.10969	1
2.12875	5		2.12875	0		2.12875	0		2.12875	4		2.12875	5		2.12875	2
2.14799	8		2.14799	0		2.14799	0		2.14799	9		2.14799	2		2.14799	2
2.16739	4		2.16739	0		2.16739	1		2.16739	3		2.16739	4		2.16739	2
2.18697	3		2.18697	4		2.18697	1		2.18697	6		2.18697	3		2.18697	5
2.20673	5		2.20673	5		2.20673	1		2.20673	5		2.20673	5		2.20673	1
2.22667	6		2.22667	1		2.22667	1		2.22667	7		2.22667	5		2.22667	4
2.24679	10		2.24679	3		2.24679	0		2.24679	5		2.24679	4		2.24679	2
2.26709	5		2.26709	2		2.26709	3		2.26709	3		2.26709	2		2.26709	1
2.28757	5		2.28757	3		2.28757	0		2.28757	8		2.28757	1		2.28757	3
2.30824	9		2.30824	2		2.30824	1		2.30824	9		2.30824	3		2.30824	3
2.3291	7		2.3291	3		2.3291	0		2.3291	6		2.3291	6		2.3291	3
2.35014	7		2.35014	1		2.35014	2		2.35014	4		2.35014	5		2.35014	1
2.37137	7		2.37137	1		2.37137	1		2.37137	3		2.37137	7		2.37137	3
2.3928	8		2.3928	4		2.3928	2		2.3928	5		2.3928	3		2.3928	3
2.41442	4		2.41442	2		2.41442	2		2.41442	10		2.41442	4		2.41442	2
2.43623	9		2.43623	2		2.43623	2		2.43623	3		2.43623	5		2.43623	6
2.45824	5		2.45824	7		2.45824	1		2.45824	4		2.45824	5		2.45824	3
2.48045	7		2.48045	5		2.48045	3		2.48045	9		2.48045	5		2.48045	3
2.50287	7		2.50287	5		2.50287	3		2.50287	8		2.50287	11		2.50287	5
2.52548	6		2.52548	2		2.52548	1		2.52548	8		2.52548	9		2.52548	9
2.5483	5		2.5483	2		2.5483	1		2.5483	4		2.5483	6		2.5483	4
2.57132	7		2.57132	4		2.57132	2		2.57132	8		2.57132	4		2.57132	5
2.59455	6		2.59455	5		2.59455	6		2.59455	10		2.59455	7		2.59455	11
2.61799	12		2.61799	1		2.61799	1		2.61799	12		2.61799	4		2.61799	10
2.64165	8		2.64165	6		2.64165	2		2.64165	3		2.64165	6		2.64165	2
2.66552	7		2.66552	9		2.66552	0		2.66552	8		2.66552	7		2.66552	6
2.6896	10		2.6896	5		2.6896	3		2.6896	9		2.6896	2		2.6896	1
2.7139	10		2.7139	7		2.7139	6		2.7139	6		2.7139	5		2.7139	3
2.73842	12		2.73842	3		2.73842	3		2.73842	10		2.73842	7		2.73842	11
2.76316	12		2.76316	2		2.76316	2		2.76316	4		2.76316	6		2.76316	2
2.78813	13		2.78813	4		2.78813	4		2.78813	13		2.78813	8		2.78813	10
2.81332	13		2.81332	5		2.81332	3		2.81332	10		2.81332	7		2.81332	6
2.83874	12		2.83874	8		2.83874	8		2.83874	12		2.83874	3		2.83874	8
2.86438	13		2.86438	9		2.86438	2		2.86438	12		2.86438	2		2.86438	6
2.89026	10		2.89026	5		2.89026	2		2.89026	13		2.89026	11		2.89026	7
2.91638	9		2.91638	4		2.91638	2		2.91638	9		2.91638	5		2.91638	7
2.94273	12		2.94273	13		2.94273	8		2.94273	14		2.94273	8		2.94273	8
2.96931	17		2.96931	4		2.96931	9		2.96931	15		2.96931	10		2.96931	8
2.99614	17		2.99614	7		2.99614	4		2.99614	10		2.99614	12		2.99614	9
3.02321	14		3.02321	8		3.02321	4		3.02321	12		3.02321	9		3.02321	11
3.05053	21		3.05053	13		3.05053	7		3.05053	17		3.05053	15		3.05053	9
3.07809	20		3.07809	12		3.07809	3		3.07809	11		3.07809	13		3.07809	7
3.1059	13		3.1059	10		3.1059	1		3.1059	11		3.1059	4		3.1059	6
3.13396	12		3.13396	11		3.13396	8		3.13396	11		3.13396	7		3.13396	11
3.16228	15		3.16228	4		3.16228	8		3.16228	11		3.16228	11		3.16228	11
3.19085	20		3.19085	7		3.19085	3		3.19085	20		3.19085	8		3.19085	8
3.21968	23		3.21968	7		3.21968	12		3.21968	17		3.21968	4		3.21968	7
3.24877	26		3.24877	11		3.24877	3		3.24877	17		3.24877	15		3.24877	8
3.27812	23		3.27812	6		3.27812	6		3.27812	12		3.27812	7		3.27812	14
3.30774	20		3.30774	11		3.30774	10		3.30774	11		3.30774	11		3.30774	9
3.33762	20		3.33762	13		3.33762	6		3.33762	11		3.33762	17		3.33762	9
3.36778	21		3.36778	11		3.36778	9		3.36778	21		3.36778	15		3.36778	4
3.39821	20		3.39821	8		3.39821	1		3.39821	18		3.39821	9		3.39821	9
3.42891	22		3.42891	11		3.42891	9		3.42891	16		3.42891	11		3.42891	9
3.45989	30		3.45989	8		3.45989	10		3.45989	12		3.45989	13		3.45989	7
3.49115	20		3.49115	12		3.49115	9		3.49115	14		3.49115	13		3.49115	12
3.52269	24		3.52269	10		3.52269	7		3.52269	14		3.52269	13		3.52269	5
3.55452	35		3.55452	14		3.55452	10		3.55452	20		3.55452	16		3.55452	10
3.58664	23		3.58664	18		3.58664	4		3.58664	25		3.58664	19		3.58664	7
3.61904	30		3.61904	9		3.61904	7		3.61904	16		3.61904	8		3.61904	16
3.65174	26		3.65174	11		3.65174	9		3.65174	17		3.65174	17		3.65174	9
3.68473	29		3.68473	13		3.68473	9		3.68473	18		3.68473	16		3.68473	15
3.71803	32		3.71803	11		3.71803	9		3.71803	25		3.71803	14		3.71803	12
3.75162	22		3.75162	9		3.75162	4		3.75162	27		3.75162	16		3.75162	7
3.78552	26		3.78552	13		3.78552	5		3.78552	19		3.78552	15		3.78552	7
3.81972	27		3.81972	21		3.81972	10		3.81972	29		3.81972	8		3.81972	13
3.85423	23		3.85423	22		3.85423	8		3.85423	23		3.85423	16		3.85423	17
3.88905	37		3.88905	13		3.88905	8		3.88905	14		3.88905	15		3.88905	13
3.92419	38		3.92419	19		3.92419	7		3.92419	24		3.92419	15		3.92419	18
3.95964	31		3.95964	23		3.95964	14		3.95964	14		3.95964	10		3.95964	12
3.99542	31		3.99542	15		3.99542	9		3.99542	25		3.99542	13		3.99542	15
4.03152	35		4.03152	18		4.03152	8		4.03152	10		4.03152	18		4.03152	16
4.06794	41		4.06794	9		4.06794	10		4.06794	19		4.06794	15		4.06794	14
4.1047	37		4.1047	19		4.1047	14		4.1047	24		4.1047	14		4.1047	20
4.14178	41		4.14178	14		4.14178	14		4.14178	22		4.14178	8		4.14178	17
4.17921	32		4.17921	23		4.17921	13		4.17921	20		4.17921	14		4.17921	18
4.21697	34		4.21697	28		4.21697	12		4.21697	21		4.21697	12		4.21697	18
4.25507	36		4.25507	15		4.25507	11		4.25507	20		4.25507	14		4.25507	19
4.29351	55		4.29351	21		4.29351	16		4.29351	26		4.29351	12		4.29351	18
4.3323	48		4.3323	20		4.3323	7		4.3323	26		4.3323	14		4.3323	14
4.37144	46		4.37144	14		4.37144	10		4.37144	27		4.37144	14		4.37144	9
4.41094	43		4.41094	24		4.41094	16		4.41094	22		4.41094	22		4.41094	14
4.45079	54		4.45079	23		4.45079	7		4.45079	32		4.45079	13		4.45079	14
4.49101	37		4.49101	22		4.49101	17		4.49101	28		4.49101	20		4.49101	11
4.53158	63		4.53158	25		4.53158	10		4.53158	25		4.53158	20		4.53158	10
4.57253	43		4.57253	17		4.57253	12		4.57253	23		4.57253	17		4.57253	15
4.61384	61		4.61384	31		4.61384	9		4.61384	23		4.61384	16		4.61384	14
4.65553	50		4.65553	32		4.65553	11		4.65553	13		4.65553	18		4.65553	9
4.69759	44		4.69759	20		4.69759	18		4.69759	26		4.69759	15		4.69759	15
4.74003	45		4.74003	26		4.74003	12		4.74003	33		4.74003	26		4.74003	13
4.78286	53		4.78286	30		4.78286	19		4.78286	31		4.78286	11		4.78286	18
4.82607	56		4.82607	34		4.82607	18		4.82607	29		4.82607	17		4.82607	12
4.86968	41		4.86968	18		4.86968	11		4.86968	22		4.86968	22		4.86968	15
4.91367	60		4.91367	43		4.91367	16		4.91367	16		4.91367	16		4.91367	19
4.95807	67		4.95807	25		4.95807	17		4.95807	27		4.95807	18		4.95807	20
5.00286	56		5.00286	26		5.00286	12		5.00286	22		5.00286	10		5.00286	15
5.04807	49		5.04807	20		5.04807	17		5.04807	27		5.04807	18		5.04807	16
5.09368	53		5.09368	24		5.09368	13		5.09368	28		5.09368	17		5.09368	13
5.1397	57		5.1397	30		5.1397	18		5.1397	31		5.1397	15		5.1397	16
5.18613	59		5.18613	27		5.18613	18		5.18613	30		5.18613	23		5.18613	14
5.23299	55		5.23299	30		5.23299	23		5.23299	28		5.23299	19		5.23299	15
5.28027	49		5.28027	35		5.28027	6		5.28027	27		5.28027	26		5.28027	22
5.32798	60		5.32798	25		5.32798	20		5.32798	22		5.32798	15		5.32798	18
5.37612	64		5.37612	21		5.37612	24		5.37612	32		5.37612	20		5.37612	13
5.42469	53		5.42469	26		5.42469	21		5.42469	36		5.42469	22		5.42469	19
5.4737	65		5.4737	28		5.4737	21		5.4737	18		5.4737	15		5.4737	12
5.52316	52		5.52316	37		5.52316	24		5.52316	22		5.52316	21		5.52316	14
5.57306	67		5.57306	26		5.57306	15		5.57306	24		5.57306	24		5.57306	23
5.62341	69		5.62341	30		5.62341	16		5.62341	30		5.62341	21		5.62341	16
5.67422	66		5.67422	25		5.67422	24		5.67422	31		5.67422	17		5.67422	14
5.72549	59		5.72549	30		5.72549	21		5.72549	30		5.72549	18		5.72549	18
5.77722	54		5.77722	37		5.77722	19		5.77722	34		5.77722	13		5.77722	17
5.82942	62		5.82942	25		5.82942	21		5.82942	15		5.82942	22		5.82942	11
5.88208	59		5.88208	28		5.88208	17		5.88208	25		5.88208	16		5.88208	20
5.93523	79		5.93523	33		5.93523	19		5.93523	27		5.93523	15		5.93523	14
5.98885	70		5.98885	32		5.98885	16		5.98885	22		5.98885	25		5.98885	20
6.04296	48		6.04296	33		6.04296	30		6.04296	28		6.04296	19		6.04296	15
6.09756	87		6.09756	38		6.09756	20		6.09756	32		6.09756	18		6.09756	11
6.15265	70		6.15265	27		6.15265	19		6.15265	22		6.15265	17		6.15265	8
6.20824	72		6.20824	26		6.20824	18		6.20824	24		6.20824	15		6.20824	7
6.26434	62		6.26434	29		6.26434	20		6.26434	29		6.26434	14		6.26434	14
6.32093	59		6.32093	32		6.32093	24		6.32093	26		6.32093	17		6.32093	13
6.37804	66		6.37804	27		6.37804	12		6.37804	21		6.37804	17		6.37804	7
6.43567	83		6.43567	33		6.43567	19		6.43567	22		6.43567	21		6.43567	19
6.49382	83		6.49382	33		6.49382	15		6.49382	27		6.49382	19		6.49382	14
6.55249	76		6.55249	31		6.55249	13		6.55249	22		6.55249	24		6.55249	10
6.61169	76		6.61169	30		6.61169	19		6.61169	23		6.61169	14		6.61169	13
6.67143	75		6.67143	38		6.67143	20		6.67143	23		6.67143	16		6.67143	25
6.7317	78		6.7317	47		6.7317	22		6.7317	16		6.7317	16		6.7317	7
6.79253	77		6.79253	26		6.79253	16		6.79253	21		6.79253	17		6.79253	15
6.8539	78		6.8539	51		6.8539	24		6.8539	28		6.8539	16		6.8539	12
6.91582	91		6.91582	37		6.91582	21		6.91582	21		6.91582	13		6.91582	21
6.97831	77		6.97831	40		6.97831	18		6.97831	22		6.97831	15		6.97831	17
7.04136	87		7.04136	30		7.04136	24		7.04136	34		7.04136	19		7.04136	14
7.10497	88		7.10497	36		7.10497	23		7.10497	20		7.10497	15		7.10497	16
7.16917	81		7.16917	41		7.16917	29		7.16917	23		7.16917	18		7.16917	11
7.23394	75		7.23394	36		7.23394	27		7.23394	26		7.23394	21		7.23394	7
7.2993	60		7.2993	36		7.2993	21		7.2993	27		7.2993	12		7.2993	15
7.36525	83		7.36525	43		7.36525	23		7.36525	30		7.36525	27		7.36525	15
7.4318	91		7.4318	38		7.4318	18		7.4318	26		7.4318	10		7.4318	14
7.49894	93		7.49894	20		7.49894	25		7.49894	23		7.49894	23		7.49894	23
7.5667	81		7.5667	34		7.5667	27		7.5667	19		7.5667	23		7.5667	17
7.63506	68		7.63506	31		7.63506	29		7.63506	25		7.63506	18		7.63506	7
7.70404	69		7.70404	46		7.70404	27		7.70404	27		7.70404	10		7.70404	3
7.77365	76		7.77365	39		7.77365	23		7.77365	30		7.77365	18		7.77365	13
7.84389	77		7.84389	38		7.84389	18		7.84389	27		7.84389	10		7.84389	14
7.91476	80		7.91476	38		7.91476	18		7.91476	14		7.91476	14		7.91476	12
7.98627	70		7.98627	39		7.98627	26		7.98627	29		7.98627	19		7.98627	14
8.05842	68		8.05842	31		8.05842	19		8.05842	28		8.05842	20		8.05842	13
8.13123	77		8.13123	40		8.13123	24		8.13123	21		8.13123	13		8.13123	15
8.2047	65		8.2047	32		8.2047	22		8.2047	20		8.2047	12		8.2047	5
8.27883	65		8.27883	38		8.27883	21		8.27883	19		8.27883	8		8.27883	12
8.35363	49		8.35363	33		8.35363	17		8.35363	23		8.35363	9		8.35363	9
8.4291	82		8.4291	40		8.4291	23		8.4291	24		8.4291	11		8.4291	12
8.50526	65		8.50526	33		8.50526	21		8.50526	20		8.50526	20		8.50526	11
8.5821	83		8.5821	23		8.5821	14		8.5821	20		8.5821	17		8.5821	8
8.65964	83		8.65964	32		8.65964	14		8.65964	19		8.65964	14		8.65964	7
8.73788	71		8.73788	37		8.73788	27		8.73788	20		8.73788	14		8.73788	9
8.81683	66		8.81683	37		8.81683	30		8.81683	14		8.81683	9		8.81683	14
8.89649	66		8.89649	26		8.89649	21		8.89649	20		8.89649	12		8.89649	11
8.97687	67		8.97687	31		8.97687	25		8.97687	17		8.97687	9		8.97687	11
9.05798	62		9.05798	31		9.05798	29		9.05798	20		9.05798	13		9.05798	10
9.13982	53		9.13982	26		9.13982	23		9.13982	14		9.13982	13		9.13982	13
9.2224	67		9.2224	19		9.2224	16		9.2224	15		9.2224	21		9.2224	5
9.30572	66		9.30572	37		9.30572	12		9.30572	21		9.30572	10		9.30572	8
9.3898	63		9.3898	27		9.3898	22		9.3898	15		9.3898	12		9.3898	9
9.47464	49		9.47464	30		9.47464	20		9.47464	16		9.47464	12		9.47464	8
9.56024	54		9.56024	30		9.56024	13		9.56024	14		9.56024	13		9.56024	4
9.64662	58		9.64662	27		9.64662	16		9.64662	14		9.64662	18		9.64662	13
9.73377	50		9.73377	30		9.73377	10		9.73377	10		9.73377	9		9.73377	8
9.82172	58		9.82172	34		9.82172	15		9.82172	12		9.82172	15		9.82172	11
9.91046	63		9.91046	28		9.91046	12		9.91046	14		9.91046	13		9.91046	12
10	59		10	32		10	13		10	12		10	16		10	7
10.0904	47		10.0904	33		10.0904	15		10.0904	18		10.0904	8		10.0904	10
10.1815	56		10.1815	39		10.1815	14		10.1815	18		10.1815	7		10.1815	9
10.2735	63		10.2735	24		10.2735	10		10.2735	14		10.2735	9		10.2735	6
10.3663	55		10.3663	22		10.3663	12		10.3663	13		10.3663	8		10.3663	7
10.46	57		10.46	29		10.46	19		10.46	15		10.46	11		10.46	6
10.5545	57		10.5545	17		10.5545	19		10.5545	17		10.5545	13		10.5545	9
10.6499	46		10.6499	25		10.6499	18		10.6499	20		10.6499	13		10.6499	14
10.7461	49		10.7461	27		10.7461	18		10.7461	16		10.7461	11		10.7461	9
10.8432	45		10.8432	31		10.8432	19		10.8432	9		10.8432	14		10.8432	14
10.9411	43		10.9411	27		10.9411	15		10.9411	11		10.9411	10		10.9411	7
11.04	48		11.04	21		11.04	16		11.04	14		11.04	6		11.04	9
11.1397	44		11.1397	25		11.1397	16		11.1397	11		11.1397	9		11.1397	9
11.2404	42		11.2404	23		11.2404	15		11.2404	13		11.2404	10		11.2404	9
11.3419	41		11.3419	28		11.3419	21		11.3419	11		11.3419	6		11.3419	8
11.4444	41		11.4444	17		11.4444	12		11.4444	13		11.4444	11		11.4444	5
11.5478	48		11.5478	20		11.5478	13		11.5478	11		11.5478	10		11.5478	5
11.6522	49		11.6522	24		11.6522	10		11.6522	12		11.6522	8		11.6522	10
11.7574	40		11.7574	29		11.7574	12		11.7574	9		11.7574	12		11.7574	2
11.8637	33		11.8637	24		11.8637	9		11.8637	9		11.8637	5		11.8637	9
11.9709	22		11.9709	21		11.9709	16		11.9709	11		11.9709	4		11.9709	8
12.079	41		12.079	18		12.079	10		12.079	8		12.079	11		12.079	1
12.1881	48		12.1881	30		12.1881	14		12.1881	8		12.1881	8		12.1881	7
12.2983	32		12.2983	28		12.2983	13		12.2983	10		12.2983	5		12.2983	7
12.4094	25		12.4094	23		12.4094	11		12.4094	11		12.4094	8		12.4094	6
12.5215	31		12.5215	21		12.5215	8		12.5215	13		12.5215	8		12.5215	6
12.6346	31		12.6346	19		12.6346	11		12.6346	10		12.6346	5		12.6346	4
12.7488	28		12.7488	15		12.7488	15		12.7488	6		12.7488	7		12.7488	9
12.864	34		12.864	15		12.864	15		12.864	8		12.864	9		12.864	6
12.9802	29		12.9802	16		12.9802	11		12.9802	10		12.9802	4		12.9802	9
13.0975	27		13.0975	19		13.0975	8		13.0975	15		13.0975	9		13.0975	4
13.2158	35		13.2158	18		13.2158	11		13.2158	8		13.2158	6		13.2158	10
13.3352	37		13.3352	19		13.3352	13		13.3352	11		13.3352	11		13.3352	8
13.4557	29		13.4557	24		13.4557	13		13.4557	8		13.4557	4		13.4557	3
13.5773	27		13.5773	13		13.5773	10		13.5773	4		13.5773	11		13.5773	6
13.6999	27		13.6999	26		13.6999	11		13.6999	6		13.6999	7		13.6999	7
13.8237	22		13.8237	19		13.8237	14		13.8237	12		13.8237	6		13.8237	7
13.9486	22		13.9486	21		13.9486	11		13.9486	7		13.9486	9		13.9486	8
14.0746	30		14.0746	17		14.0746	7		14.0746	11		14.0746	6		14.0746	2
14.2018	27		14.2018	15		14.2018	13		14.2018	15		14.2018	7		14.2018	2
14.3301	25		14.3301	21		14.3301	5		14.3301	10		14.3301	3		14.3301	4
14.4596	24		14.4596	15		14.4596	6		14.4596	11		14.4596	6		14.4596	5
14.5902	24		14.5902	10		14.5902	12		14.5902	5		14.5902	7		14.5902	7
14.7221	21		14.7221	12		14.7221	13		14.7221	7		14.7221	6		14.7221	4
14.8551	20		14.8551	11		14.8551	11		14.8551	7		14.8551	4		14.8551	5
14.9893	20		14.9893	23		14.9893	8		14.9893	5		14.9893	8		14.9893	5
15.1247	25		15.1247	13		15.1247	16		15.1247	7		15.1247	5		15.1247	9
15.2614	17		15.2614	18		15.2614	6		15.2614	6		15.2614	6		15.2614	2
15.3993	15		15.3993	12		15.3993	12		15.3993	4		15.3993	6		15.3993	2
15.5384	15		15.5384	21		15.5384	9		15.5384	15		15.5384	7		15.5384	10
15.6788	25		15.6788	11		15.6788	10		15.6788	6		15.6788	12		15.6788	7
15.8204	14		15.8204	14		15.8204	6		15.8204	9		15.8204	11		15.8204	7
15.9634	15		15.9634	11		15.9634	13		15.9634	7		15.9634	7		15.9634	5
16.1076	23		16.1076	14		16.1076	12		16.1076	6		16.1076	4		16.1076	7
16.2531	25		16.2531	13		16.2531	7		16.2531	11		16.2531	3		16.2531	3
16.4	13		16.4	14		16.4	5		16.4	11		16.4	4		16.4	2
16.5482	23		16.5482	11		16.5482	7		16.5482	11		16.5482	10		16.5482	3
16.6977	12		16.6977	14		16.6977	7		16.6977	8		16.6977	5		16.6977	4
16.8485	12		16.8485	13		16.8485	9		16.8485	8		16.8485	8		16.8485	4
17.0008	12		17.0008	10		17.0008	6		17.0008	9		17.0008	6		17.0008	6
17.1544	12		17.1544	15		17.1544	15		17.1544	4		17.1544	10		17.1544	2
17.3094	14		17.3094	12		17.3094	7		17.3094	7		17.3094	4		17.3094	5
17.4658	16		17.4658	13		17.4658	9		17.4658	5		17.4658	1		17.4658	7
17.6236	16		17.6236	11		17.6236	10		17.6236	7		17.6236	4		17.6236	6
17.7828	13		17.7828	11		17.7828	6		17.7828	5		17.7828	3		17.7828	4
17.9435	12		17.9435	10		17.9435	11		17.9435	12		17.9435	3		17.9435	8
18.1056	15		18.1056	14		18.1056	0		18.1056	6		18.1056	3		18.1056	4
18.2692	12		18.2692	10		18.2692	5		18.2692	11		18.2692	3		18.2692	5
18.4342	13		18.4342	14		18.4342	8		18.4342	8		18.4342	5		18.4342	5
18.6008	15		18.6008	5		18.6008	8		18.6008	8		18.6008	6		18.6008	3
18.7688	12		18.7688	14		18.7688	5		18.7688	10		18.7688	6		18.7688	2
18.9384	6		18.9384	6		18.9384	6		18.9384	9		18.9384	2		18.9384	2
19.1095	11		19.1095	12		19.1095	8		19.1095	7		19.1095	5		19.1095	6
19.2822	15		19.2822	16		19.2822	11		19.2822	6		19.2822	4		19.2822	3
19.4564	11		19.4564	6		19.4564	7		19.4564	10		19.4564	11		19.4564	3
19.6322	12		19.6322	11		19.6322	7		19.6322	3		19.6322	6		19.6322	5
19.8096	11		19.8096	17		19.8096	8		19.8096	6		19.8096	7		19.8096	5
19.9885	9		19.9885	12		19.9885	3		19.9885	8		19.9885	3		19.9885	2
20.1691	11		20.1691	7		20.1691	4		20.1691	4		20.1691	3		20.1691	3
20.3514	11		20.3514	6		20.3514	5		20.3514	5		20.3514	5		20.3514	6
20.5353	13		20.5353	9		20.5353	9		20.5353	7		20.5353	8		20.5353	4
20.7208	12		20.7208	12		20.7208	9		20.7208	5		20.7208	5		20.7208	4
20.908	2		20.908	11		20.908	2		20.908	6		20.908	5		20.908	7
21.0969	7		21.0969	15		21.0969	5		21.0969	7		21.0969	3		21.0969	3
21.2875	8		21.2875	9		21.2875	4		21.2875	5		21.2875	8		21.2875	8
21.4799	9		21.4799	8		21.4799	7		21.4799	6		21.4799	7		21.4799	3
21.6739	8		21.6739	7		21.6739	12		21.6739	4		21.6739	5		21.6739	7
21.8697	3		21.8697	4		21.8697	6		21.8697	4		21.8697	4		21.8697	7
22.0673	6		22.0673	16		22.0673	7		22.0673	9		22.0673	5		22.0673	14
22.2667	11		22.2667	12		22.2667	5		22.2667	3		22.2667	3		22.2667	3
22.4679	4		22.4679	6		22.4679	6		22.4679	2		22.4679	5		22.4679	7
22.6709	8		22.6709	7		22.6709	9		22.6709	10		22.6709	2		22.6709	3
22.8757	8		22.8757	5		22.8757	4		22.8757	5		22.8757	4		22.8757	3
23.0824	7		23.0824	12		23.0824	3		23.0824	7		23.0824	4		23.0824	5
23.291	5		23.291	12		23.291	10		23.291	6		23.291	4		23.291	0
23.5014	5		23.5014	17		23.5014	9		23.5014	7		23.5014	7		23.5014	4
23.7137	12		23.7137	11		23.7137	10		23.7137	7		23.7137	8		23.7137	2
23.928	4		23.928	10		23.928	6		23.928	7		23.928	7		23.928	3
24.1442	5		24.1442	8		24.1442	10		24.1442	3		24.1442	5		24.1442	12
24.3623	4		24.3623	8		24.3623	12		24.3623	7		24.3623	4		24.3623	6
24.5824	8		24.5824	12		24.5824	6		24.5824	10		24.5824	7		24.5824	1
24.8045	4		24.8045	11		24.8045	8		24.8045	8		24.8045	5		24.8045	6
25.0287	4		25.0287	8		25.0287	8		25.0287	5		25.0287	8		25.0287	0
25.2548	7		25.2548	10		25.2548	5		25.2548	6		25.2548	3		25.2548	3
25.483	3		25.483	12		25.483	8		25.483	6		25.483	6		25.483	6
25.7132	5		25.7132	12		25.7132	6		25.7132	8		25.7132	5		25.7132	6
25.9455	8		25.9455	11		25.9455	4		25.9455	8		25.9455	3		25.9455	8
26.1799	6		26.1799	7		26.1799	7		26.1799	2		26.1799	5		26.1799	4
26.4165	6		26.4165	11		26.4165	6		26.4165	5		26.4165	4		26.4165	0
26.6552	4		26.6552	7		26.6552	9		26.6552	3		26.6552	5		26.6552	2
26.896	3		26.896	12		26.896	10		26.896	9		26.896	3		26.896	4
27.139	4		27.139	11		27.139	4		27.139	5		27.139	3		27.139	9
27.3842	4		27.3842	11		27.3842	6		27.3842	5		27.3842	6		27.3842	4
27.6316	5		27.6316	11		27.6316	6		27.6316	4		27.6316	7		27.6316	6
27.8813	5		27.8813	12		27.8813	12		27.8813	7		27.8813	2		27.8813	2
28.1332	3		28.1332	2		28.1332	4		28.1332	4		28.1332	7		28.1332	4
28.3874	3		28.3874	11		28.3874	10		28.3874	4		28.3874	2		28.3874	2
28.6438	3		28.6438	9		28.6438	11		28.6438	5		28.6438	5		28.6438	3
28.9026	7		28.9026	10		28.9026	9		28.9026	5		28.9026	7		28.9026	9
29.1638	4		29.1638	8		29.1638	7		29.1638	8		29.1638	6		29.1638	4
29.4273	7		29.4273	15		29.4273	5		29.4273	6		29.4273	3		29.4273	5
29.6931	1		29.6931	13		29.6931	4		29.6931	7		29.6931	5		29.6931	7
29.9614	2		29.9614	12		29.9614	5		29.9614	7		29.9614	7		29.9614	4
30.2321	5		30.2321	8		30.2321	9		30.2321	6		30.2321	7		30.2321	6
30.5053	3		30.5053	10		30.5053	7		30.5053	9		30.5053	5		30.5053	2
30.7809	2		30.7809	10		30.7809	9		30.7809	6		30.7809	3		30.7809	3
31.059	2		31.059	10		31.059	15		31.059	2		31.059	7		31.059	4
31.3396	3		31.3396	9		31.3396	7		31.3396	7		31.3396	4		31.3396	1
31.6228	3		31.6228	8		31.6228	11		31.6228	4		31.6228	3		31.6228	1
31.9085	2		31.9085	11		31.9085	8		31.9085	4		31.9085	2		31.9085	8
32.1968	3		32.1968	14		32.1968	6		32.1968	3		32.1968	4		32.1968	7
32.4877	4		32.4877	13		32.4877	10		32.4877	6		32.4877	4		32.4877	5
32.7812	4		32.7812	5		32.7812	7		32.7812	14		32.7812	5		32.7812	5
33.0774	3		33.0774	13		33.0774	7		33.0774	9		33.0774	8		33.0774	7
33.3762	5		33.3762	14		33.3762	9		33.3762	4		33.3762	3		33.3762	4
33.6778	1		33.6778	11		33.6778	6		33.6778	4		33.6778	5		33.6778	4
33.9821	5		33.9821	8		33.9821	6		33.9821	3		33.9821	8		33.9821	7
34.2891	3		34.2891	7		34.2891	9		34.2891	5		34.2891	6		34.2891	8
34.5989	3		34.5989	5		34.5989	10		34.5989	4		34.5989	5		34.5989	3
34.9115	0		34.9115	12		34.9115	7		34.9115	4		34.9115	7		34.9115	3
35.2269	3		35.2269	10		35.2269	6		35.2269	6		35.2269	5		35.2269	5
35.5452	3		35.5452	16		35.5452	11		35.5452	5		35.5452	3		35.5452	6
35.8664	0		35.8664	10		35.8664	1		35.8664	4		35.8664	6		35.8664	4
36.1904	3		36.1904	5		36.1904	8		36.1904	7		36.1904	3		36.1904	4
36.5174	0		36.5174	9		36.5174	8		36.5174	3		36.5174	3		36.5174	7
36.8473	1		36.8473	10		36.8473	7		36.8473	4		36.8473	3		36.8473	7
37.1803	0		37.1803	11		37.1803	7		37.1803	6		37.1803	5		37.1803	6
37.5162	3		37.5162	7		37.5162	4		37.5162	8		37.5162	5		37.5162	6
37.8552	2		37.8552	16		37.8552	11		37.8552	3		37.8552	4		37.8552	3
38.1972	0		38.1972	7		38.1972	12		38.1972	4		38.1972	4		38.1972	6
38.5423	1		38.5423	10		38.5423	12		38.5423	2		38.5423	4		38.5423	4
38.8905	2		38.8905	10		38.8905	8		38.8905	3		38.8905	4		38.8905	5
39.2419	0		39.2419	14		39.2419	7		39.2419	5		39.2419	6		39.2419	8
39.5964	1		39.5964	12		39.5964	8		39.5964	4		39.5964	4		39.5964	6
39.9542	4		39.9542	6		39.9542	11		39.9542	3		39.9542	3		39.9542	1
40.3152	1		40.3152	11		40.3152	6		40.3152	5		40.3152	8		40.3152	3
40.6794	2		40.6794	16		40.6794	11		40.6794	5		40.6794	6		40.6794	4
41.047	1		41.047	12		41.047	12		41.047	8		41.047	5		41.047	5
41.4178	2		41.4178	12		41.4178	7		41.4178	5		41.4178	11		41.4178	7
41.7921	2		41.7921	12		41.7921	8		41.7921	5		41.7921	4		41.7921	8
42.1697	5		42.1697	9		42.1697	8		42.1697	1		42.1697	5		42.1697	6
42.5507	4		42.5507	11		42.5507	10		42.5507	8		42.5507	6		42.5507	12
42.9351	1		42.9351	12		42.9351	12		42.9351	4		42.9351	5		42.9351	2
43.323	0		43.323	11		43.323	8		43.323	3		43.323	5		43.323	8
43.7144	3		43.7144	14		43.7144	6		43.7144	6		43.7144	4		43.7144	5
44.1094	5		44.1094	6		44.1094	6		44.1094	7		44.1094	8		44.1094	7
44.5079	4		44.5079	10		44.5079	8		44.5079	12		44.5079	10		44.5079	9
44.9101	2		44.9101	10		44.9101	6		44.9101	5		44.9101	8		44.9101	8
45.3158	0		45.3158	16		45.3158	15		45.3158	6		45.3158	7		45.3158	5
45.7253	0		45.7253	6		45.7253	11		45.7253	7		45.7253	6		45.7253	6
46.1384	1		46.1384	17		46.1384	9		46.1384	12		46.1384	6		46.1384	7
46.5553	1		46.5553	13		46.5553	8		46.5553	5		46.5553	4		46.5553	1
46.9759	4		46.9759	9		46.9759	8		46.9759	6		46.9759	2		46.9759	7
47.4003	1		47.4003	11		47.4003	18		47.4003	4		47.4003	4		47.4003	7
47.8286	3		47.8286	14		47.8286	8		47.8286	9		47.8286	4		47.8286	2
48.2607	2		48.2607	9		48.2607	11		48.2607	5		48.2607	5		48.2607	7
48.6968	1		48.6968	12		48.6968	7		48.6968	4		48.6968	8		48.6968	5
49.1367	0		49.1367	17		49.1367	11		49.1367	6		49.1367	4		49.1367	5
49.5807	3		49.5807	12		49.5807	11		49.5807	5		49.5807	8		49.5807	5
50.0286	0		50.0286	9		50.0286	13		50.0286	6		50.0286	6		50.0286	1
50.4807	0		50.4807	19		50.4807	6		50.4807	6		50.4807	4		50.4807	5
50.9368	2		50.9368	11		50.9368	8		50.9368	4		50.9368	6		50.9368	3
51.397	4		51.397	9		51.397	13		51.397	6		51.397	5		51.397	3
51.8613	1		51.8613	11		51.8613	15		51.8613	7		51.8613	10		51.8613	4
52.3299	0		52.3299	12		52.3299	2		52.3299	7		52.3299	3		52.3299	3
52.8027	0		52.8027	13		52.8027	10		52.8027	6		52.8027	4		52.8027	7
53.2798	0		53.2798	15		53.2798	13		53.2798	5		53.2798	7		53.2798	6
53.7612	0		53.7612	12		53.7612	4		53.7612	6		53.7612	7		53.7612	2
54.2469	1		54.2469	18		54.2469	10		54.2469	12		54.2469	7		54.2469	4
54.737	1		54.737	13		54.737	19		54.737	3		54.737	9		54.737	9
55.2316	2		55.2316	13		55.2316	10		55.2316	3		55.2316	2		55.2316	4
55.7306	2		55.7306	7		55.7306	8		55.7306	6		55.7306	5		55.7306	4
56.2341	1		56.2341	13		56.2341	10		56.2341	7		56.2341	4		56.2341	6
56.7422	4		56.7422	9		56.7422	15		56.7422	8		56.7422	8		56.7422	2
57.2549	1		57.2549	9		57.2549	8		57.2549	6		57.2549	3		57.2549	9
57.7722	2		57.7722	11		57.7722	11		57.7722	6		57.7722	6		57.7722	9
58.2942	1		58.2942	14		58.2942	7		58.2942	5		58.2942	3		58.2942	10
58.8208	1		58.8208	12		58.8208	15		58.8208	4		58.8208	6		58.8208	9
59.3523	0		59.3523	8		59.3523	12		59.3523	5		59.3523	2		59.3523	8
59.8885	1		59.8885	20		59.8885	18		59.8885	5		59.8885	8		59.8885	2
60.4296	2		60.4296	13		60.4296	15		60.4296	2		60.4296	5		60.4296	7
60.9756	0		60.9756	14		60.9756	4		60.9756	7		60.9756	2		60.9756	1
61.5265	0		61.5265	16		61.5265	11		61.5265	10		61.5265	2		61.5265	5
62.0824	0		62.0824	6		62.0824	6		62.0824	8		62.0824	7		62.0824	6
62.6434	3		62.6434	12		62.6434	12		62.6434	4		62.6434	7		62.6434	8
63.2093	1		63.2093	15		63.2093	13		63.2093	5		63.2093	8		63.2093	9
63.7804	0		63.7804	7		63.7804	15		63.7804	5		63.7804	4		63.7804	2
64.3567	0		64.3567	15		64.3567	14		64.3567	4		64.3567	6		64.3567	6
64.9382	0		64.9382	12		64.9382	11		64.9382	3		64.9382	6		64.9382	5
65.5249	0		65.5249	14		65.5249	8		65.5249	3		65.5249	5		65.5249	6
66.1169	1		66.1169	14		66.1169	15		66.1169	8		66.1169	2		66.1169	9
66.7143	0		66.7143	7		66.7143	14		66.7143	8		66.7143	2		66.7143	8
67.317	1		67.317	7		67.317	14		67.317	5		67.317	7		67.317	7
67.9253	2		67.9253	13		67.9253	11		67.9253	2		67.9253	6		67.9253	9
68.539	0		68.539	9		68.539	11		68.539	6		68.539	7		68.539	7
69.1582	3		69.1582	9		69.1582	9		69.1582	6		69.1582	3		69.1582	4
69.7831	0		69.7831	14		69.7831	8		69.7831	7		69.7831	8		69.7831	6
70.4136	1		70.4136	6		70.4136	10		70.4136	7		70.4136	3		70.4136	3
71.0497	1		71.0497	9		71.0497	14		71.0497	0		71.0497	6		71.0497	10
71.6917	1		71.6917	13		71.6917	12		71.6917	6		71.6917	2		71.6917	3
72.3394	1		72.3394	12		72.3394	7		72.3394	6		72.3394	9		72.3394	10
72.993	0		72.993	8		72.993	12		72.993	2		72.993	4		72.993	4
73.6525	1		73.6525	7		73.6525	5		73.6525	4		73.6525	8		73.6525	5
74.318	0		74.318	10		74.318	15		74.318	7		74.318	2		74.318	5
74.9894	0		74.9894	11		74.9894	17		74.9894	3		74.9894	6		74.9894	4
75.667	0		75.667	11		75.667	10		75.667	9		75.667	11		75.667	8
76.3506	1		76.3506	6		76.3506	11		76.3506	5		76.3506	6		76.3506	6
77.0404	1		77.0404	8		77.0404	15		77.0404	5		77.0404	5		77.0404	9
77.7365	1		77.7365	20		77.7365	7		77.7365	4		77.7365	5		77.7365	5
78.4389	1		78.4389	17		78.4389	10		78.4389	6		78.4389	6		78.4389	5
79.1476	0		79.1476	18		79.1476	7		79.1476	7		79.1476	5		79.1476	3
79.8627	0		79.8627	8		79.8627	13		79.8627	4		79.8627	8		79.8627	5
80.5842	2		80.5842	11		80.5842	11		80.5842	5		80.5842	5		80.5842	1
81.3123	0		81.3123	5		81.3123	17		81.3123	4		81.3123	6		81.3123	6
82.047	0		82.047	11		82.047	17		82.047	2		82.047	5		82.047	3
82.7883	0		82.7883	8		82.7883	11		82.7883	8		82.7883	7		82.7883	10
83.5363	1		83.5363	12		83.5363	12		83.5363	7		83.5363	7		83.5363	9
84.291	0		84.291	7		84.291	8		84.291	4		84.291	4		84.291	8
85.0526	1		85.0526	10		85.0526	16		85.0526	6		85.0526	5		85.0526	6
85.821	0		85.821	13		85.821	23		85.821	6		85.821	3		85.821	0
86.5964	1		86.5964	18		86.5964	12		86.5964	5		86.5964	8		86.5964	9
87.3788	0		87.3788	14		87.3788	12		87.3788	6		87.3788	6		87.3788	7
88.1683	1		88.1683	11		88.1683	8		88.1683	12		88.1683	4		88.1683	7
88.9649	0		88.9649	5		88.9649	14		88.9649	8		88.9649	3		88.9649	8
89.7687	0		89.7687	18		89.7687	6		89.7687	5		89.7687	4		89.7687	3
90.5798	2		90.5798	15		90.5798	9		90.5798	8		90.5798	6		90.5798	13
91.3982	0		91.3982	14		91.3982	15		91.3982	5		91.3982	6		91.3982	11
92.224	1		92.224	14		92.224	15		92.224	6		92.224	5		92.224	11
93.0572	0		93.0572	13		93.0572	13		93.0572	8		93.0572	4		93.0572	5
93.898	0		93.898	14		93.898	11		93.898	5		93.898	8		93.898	5
94.7464	0		94.7464	15		94.7464	11		94.7464	4		94.7464	5		94.7464	4
95.6024	0		95.6024	12		95.6024	6		95.6024	1		95.6024	8		95.6024	11
96.4662	1		96.4662	11		96.4662	16		96.4662	2		96.4662	6		96.4662	6
97.3377	2		97.3377	12		97.3377	13		97.3377	4		97.3377	2		97.3377	9
98.2172	0		98.2172	7		98.2172	16		98.2172	7		98.2172	6		98.2172	8
99.1046	1		99.1046	17		99.1046	14		99.1046	5		99.1046	5		99.1046	7
100	1		100	17		100	17		100	0		100	3		100	6
100.904	0		100.904	10		100.904	11		100.904	6		100.904	2		100.904	10
101.815	0		101.815	13		101.815	5		101.815	3		101.815	3		101.815	11
102.735	0		102.735	13		102.735	16		102.735	7		102.735	7		102.735	4
103.663	1		103.663	6		103.663	11		103.663	12		103.663	5		103.663	7
104.6	1		104.6	12		104.6	14		104.6	5		104.6	9		104.6	9
105.545	0		105.545	10		105.545	8		105.545	10		105.545	7		105.545	3
106.499	1		106.499	13		106.499	8		106.499	4		106.499	8		106.499	5
107.461	2		107.461	13		107.461	18		107.461	13		107.461	10		107.461	8
108.432	1		108.432	12		108.432	13		108.432	5		108.432	5		108.432	13
109.411	0		109.411	9		109.411	18		109.411	3		109.411	10		109.411	9
110.4	0		110.4	15		110.4	15		110.4	3		110.4	5		110.4	5
111.397	1		111.397	21		111.397	19		111.397	3		111.397	8		111.397	8
112.404	3		112.404	8		112.404	14		112.404	3		112.404	5		112.404	3
113.419	1		113.419	12		113.419	6		113.419	2		113.419	10		113.419	7
114.444	2		114.444	7		114.444	10		114.444	7		114.444	5		114.444	2
115.478	0		115.478	18		115.478	18		115.478	8		115.478	6		115.478	4
116.522	0		116.522	5		116.522	17		116.522	2		116.522	4		116.522	9
117.574	0		117.574	12		117.574	12		117.574	7		117.574	7		117.574	6
118.637	0		118.637	11		118.637	17		118.637	3		118.637	4		118.637	3
119.709	1		119.709	10		119.709	10		119.709	7		119.709	2		119.709	10
120.79	0		120.79	6		120.79	22		120.79	7		120.79	6		120.79	1
121.881	0		121.881	16		121.881	14		121.881	10		121.881	5		121.881	8
122.983	0		122.983	9		122.983	13		122.983	3		122.983	3		122.983	8
124.094	2		124.094	7		124.094	6		124.094	1		124.094	9		124.094	6
125.215	0		125.215	15		125.215	22		125.215	3		125.215	5		125.215	6
126.346	2		126.346	11		126.346	17		126.346	3		126.346	7		126.346	8
127.488	1		127.488	11		127.488	11		127.488	4		127.488	5		127.488	7
128.64	2		128.64	15		128.64	14		128.64	3		128.64	10		128.64	7
129.802	0		129.802	10		129.802	15		129.802	3		129.802	5		129.802	12
130.975	0		130.975	17		130.975	7		130.975	4		130.975	3		130.975	5
132.158	0		132.158	13		132.158	22		132.158	5		132.158	7		132.158	15
133.352	0		133.352	10		133.352	15		133.352	6		133.352	4		133.352	7
134.557	1		134.557	9		134.557	12		134.557	6		134.557	6		134.557	7
135.773	0		135.773	12		135.773	14		135.773	2		135.773	9		135.773	4
136.999	0		136.999	9		136.999	14		136.999	9		136.999	5		136.999	4
138.237	0		138.237	15		138.237	13		138.237	7		138.237	5		138.237	8
139.486	0		139.486	18		139.486	14		139.486	3		139.486	5		139.486	4
140.746	0		140.746	17		140.746	16		140.746	6		140.746	8		140.746	10
142.018	0		142.018	15		142.018	16		142.018	2		142.018	6		142.018	5
143.301	0		143.301	15		143.301	10		143.301	1		143.301	9		143.301	6
144.596	0		144.596	14		144.596	20		144.596	6		144.596	4		144.596	6
145.902	1		145.902	13		145.902	19		145.902	4		145.902	7		145.902	4
147.221	1		147.221	10		147.221	18		147.221	8		147.221	9		147.221	5
148.551	0		148.551	12		148.551	23		148.551	6		148.551	8		148.551	7
149.893	0		149.893	12		149.893	21		149.893	7		149.893	8		149.893	7
151.247	1		151.247	13		151.247	18		151.247	4		151.247	8		151.247	13
152.614	1		152.614	16		152.614	11		152.614	3		152.614	5		152.614	8
153.993	0		153.993	14		153.993	13		153.993	5		153.993	10		153.993	13
155.384	0		155.384	20		155.384	15		155.384	4		155.384	10		155.384	6
156.788	0		156.788	11		156.788	17		156.788	7		156.788	7		156.788	5
158.204	0		158.204	19		158.204	17		158.204	7		158.204	8		158.204	6
159.634	0		159.634	18		159.634	12		159.634	3		159.634	8		159.634	9
161.076	0		161.076	13		161.076	23		161.076	6		161.076	11		161.076	10
162.531	0		162.531	8		162.531	16		162.531	4		162.531	8		162.531	9
164	0		164	13		164	16		164	8		164	13		164	9
165.482	0		165.482	17		165.482	23		165.482	6		165.482	2		165.482	7
166.977	0		166.977	19		166.977	19		166.977	2		166.977	8		166.977	9
168.485	0		168.485	15		168.485	22		168.485	4		168.485	3		168.485	5
170.008	0		170.008	13		170.008	17		170.008	2		170.008	2		170.008	4
171.544	0		171.544	13		171.544	24		171.544	5		171.544	6		171.544	6
173.094	0		173.094	12		173.094	13		173.094	3		173.094	7		173.094	5
174.658	1		174.658	14		174.658	21		174.658	7		174.658	10		174.658	9
176.236	0		176.236	14		176.236	16		176.236	6		176.236	4		176.236	4
177.828	1		177.828	13		177.828	18		177.828	9		177.828	12		177.828	10
179.435	0		179.435	10		179.435	21		179.435	4		179.435	6		179.435	8
181.056	0		181.056	20		181.056	22		181.056	8		181.056	10		181.056	13
182.692	0		182.692	10		182.692	29		182.692	10		182.692	13		182.692	6
184.342	0		184.342	15		184.342	26		184.342	3		184.342	10		184.342	9
186.008	0		186.008	11		186.008	24		186.008	9		186.008	9		186.008	10
187.688	0		187.688	13		187.688	22		187.688	11		187.688	11		187.688	11
189.384	0		189.384	16		189.384	14		189.384	8		189.384	9		189.384	5
191.095	0		191.095	17		191.095	20		191.095	7		191.095	7		191.095	9
192.822	0		192.822	12		192.822	22		192.822	7		192.822	8		192.822	5
194.564	0		194.564	16		194.564	17		194.564	4		194.564	8		194.564	13
196.322	0		196.322	20		196.322	19		196.322	8		196.322	7		196.322	6
198.096	0		198.096	14		198.096	24		198.096	4		198.096	8		198.096	11
199.885	0		199.885	11		199.885	25		199.885	4		199.885	6		199.885	15
201.691	1		201.691	14		201.691	32		201.691	5		201.691	7		201.691	6
203.514	1		203.514	11		203.514	20		203.514	1		203.514	5		203.514	3
205.353	0		205.353	17		205.353	25		205.353	6		205.353	7		205.353	7
207.208	1		207.208	14		207.208	24		207.208	8		207.208	8		207.208	11
209.08	0		209.08	15		209.08	32		209.08	2		209.08	6		209.08	6
210.969	0		210.969	16		210.969	33		210.969	6		210.969	5		210.969	10
212.875	0		212.875	17		212.875	13		212.875	4		212.875	3		212.875	10
214.799	0		214.799	18		214.799	18		214.799	7		214.799	5		214.799	8
216.739	0		216.739	12		216.739	35		216.739	6		216.739	9		216.739	10
218.697	0		218.697	16		218.697	18		218.697	4		218.697	8		218.697	8
220.673	0		220.673	10		220.673	25		220.673	5		220.673	7		220.673	13
222.667	0		222.667	14		222.667	18		222.667	10		222.667	8		222.667	11
224.679	1		224.679	22		224.679	20		224.679	7		224.679	12		224.679	8
226.709	0		226.709	13		226.709	23		226.709	4		226.709	8		226.709	10
228.757	1		228.757	15		228.757	18		228.757	2		228.757	9		228.757	5
230.824	0		230.824	17		230.824	17		230.824	10		230.824	11		230.824	13
232.91	1		232.91	10		232.91	28		232.91	3		232.91	12		232.91	8
235.014	0		235.014	21		235.014	23		235.014	10		235.014	7		235.014	15
237.137	2		237.137	19		237.137	29		237.137	4		237.137	5		237.137	16
239.28	0		239.28	9		239.28	22		239.28	8		239.28	8		239.28	10
241.442	0		241.442	7		241.442	19		241.442	7		241.442	7		241.442	10
243.623	0		243.623	14		243.623	25		243.623	9		243.623	10		243.623	8
245.824	0		245.824	14		245.824	16		245.824	7		245.824	14		245.824	9
248.045	0		248.045	12		248.045	31		248.045	1		248.045	17		248.045	18
250.287	1		250.287	21		250.287	24		250.287	6		250.287	17		250.287	5
252.548	0		252.548	14		252.548	27		252.548	7		252.548	8		252.548	13
254.83	0		254.83	11		254.83	23		254.83	9		254.83	10		254.83	5
257.132	1		257.132	18		257.132	27		257.132	5		257.132	6		257.132	5
259.455	1		259.455	13		259.455	39		259.455	7		259.455	9		259.455	7
261.799	0		261.799	15		261.799	33		261.799	2		261.799	12		261.799	4
264.165	0		264.165	14		264.165	27		264.165	7		264.165	8		264.165	10
266.552	1		266.552	13		266.552	27		266.552	2		266.552	12		266.552	7
268.96	1		268.96	18		268.96	33		268.96	5		268.96	12		268.96	7
271.39	0		271.39	12		271.39	33		271.39	5		271.39	6		271.39	10
273.842	0		273.842	9		273.842	24		273.842	6		273.842	7		273.842	8
276.316	0		276.316	18		276.316	24		276.316	5		276.316	8		276.316	8
278.813	0		278.813	19		278.813	26		278.813	4		278.813	11		278.813	11
281.332	0		281.332	19		281.332	24		281.332	7		281.332	13		281.332	9
283.874	1		283.874	20		283.874	27		283.874	5		283.874	8		283.874	11
286.438	0		286.438	15		286.438	24		286.438	7		286.438	6		286.438	9
289.026	0		289.026	16		289.026	25		289.026	3		289.026	9		289.026	10
291.638	0		291.638	19		291.638	26		291.638	3		291.638	10		291.638	10
294.273	0		294.273	22		294.273	23		294.273	5		294.273	6		294.273	7
296.931	0		296.931	23		296.931	34		296.931	9		296.931	13		296.931	12
299.614	0		299.614	12		299.614	34		299.614	4		299.614	5		299.614	15
302.321	0		302.321	16		302.321	26		302.321	10		302.321	2		302.321	6
305.053	0		305.053	13		305.053	16		305.053	2		305.053	8		305.053	13
307.809	0		307.809	16		307.809	25		307.809	6		307.809	13		307.809	10
310.59	0		310.59	13		310.59	31		310.59	3		310.59	10		310.59	5
313.396	0		313.396	9		313.396	24		313.396	2		313.396	5		313.396	13
316.228	0		316.228	13		316.228	36		316.228	10		316.228	3		316.228	8
319.085	0		319.085	15		319.085	30		319.085	2		319.085	8		319.085	7
321.968	0		321.968	20		321.968	29		321.968	6		321.968	8		321.968	12
324.877	0		324.877	12		324.877	28		324.877	7		324.877	9		324.877	11
327.812	0		327.812	20		327.812	16		327.812	3		327.812	10		327.812	7
330.774	0		330.774	8		330.774	39		330.774	2		330.774	3		330.774	12
333.762	0		333.762	14		333.762	20		333.762	4		333.762	9		333.762	4
336.778	0		336.778	20		336.778	27		336.778	6		336.778	15		336.778	9
339.821	0		339.821	16		339.821	26		339.821	3		339.821	6		339.821	11
342.891	0		342.891	9		342.891	35		342.891	4		342.891	3		342.891	14
345.989	0		345.989	12		345.989	26		345.989	3		345.989	14		345.989	9
349.115	2		349.115	13		349.115	29		349.115	4		349.115	5		349.115	10
352.269	0		352.269	10		352.269	29		352.269	5		352.269	3		352.269	2
355.452	0		355.452	18		355.452	34		355.452	5		355.452	8		355.452	13
358.664	0		358.664	16		358.664	28		358.664	6		358.664	10		358.664	5
361.904	0		361.904	17		361.904	26		361.904	6		361.904	7		361.904	9
365.174	0		365.174	11		365.174	23		365.174	2		365.174	9		365.174	8
368.473	0		368.473	14		368.473	24		368.473	6		368.473	6		368.473	8
371.803	0		371.803	14		371.803	17		371.803	4		371.803	6		371.803	11
375.162	0		375.162	16		375.162	26		375.162	1		375.162	9		375.162	5
378.552	1		378.552	14		378.552	26		378.552	2		378.552	8		378.552	13
381.972	0		381.972	12		381.972	27		381.972	6		381.972	5		381.972	12
385.423	0		385.423	15		385.423	27		385.423	3		385.423	5		385.423	10
388.905	0		388.905	17		388.905	27		388.905	0		388.905	5		388.905	6
392.419	0		392.419	19		392.419	22		392.419	8		392.419	6		392.419	4
395.964	0		395.964	16		395.964	25		395.964	6		395.964	10		395.964	11
399.542	0		399.542	11		399.542	25		399.542	3		399.542	5		399.542	5
403.152	0		403.152	14		403.152	14		403.152	2		403.152	7		403.152	8
406.794	0		406.794	21		406.794	30		406.794	2		406.794	7		406.794	12
410.47	0		410.47	18		410.47	23		410.47	1		410.47	6		410.47	5
414.178	0		414.178	11		414.178	19		414.178	2		414.178	3		414.178	9
417.921	0		417.921	12		417.921	26		417.921	7		417.921	4		417.921	7
421.697	0		421.697	14		421.697	36		421.697	5		421.697	8		421.697	9
425.507	0		425.507	12		425.507	24		425.507	3		425.507	8		425.507	11
429.351	1		429.351	16		429.351	25		429.351	2		429.351	11		429.351	8
433.23	0		433.23	15		433.23	28		433.23	4		433.23	6		433.23	9
437.144	0		437.144	16		437.144	21		437.144	5		437.144	6		437.144	6
441.094	0		441.094	13		441.094	30		441.094	2		441.094	7		441.094	5
445.079	0		445.079	14		445.079	18		445.079	5		445.079	6		445.079	11
449.101	0		449.101	8		449.101	27		449.101	6		449.101	7		449.101	10
453.158	0		453.158	15		453.158	32		453.158	2		453.158	14		453.158	9
457.253	0		457.253	11		457.253	20		457.253	2		457.253	8		457.253	6
461.384	0		461.384	9		461.384	27		461.384	4		461.384	9		461.384	8
465.553	0		465.553	10		465.553	27		465.553	2		465.553	8		465.553	6
469.759	0		469.759	13		469.759	27		469.759	2		469.759	10		469.759	10
474.003	0		474.003	14		474.003	23		474.003	2		474.003	9		474.003	11
478.286	0		478.286	11		478.286	29		478.286	4		478.286	8		478.286	12
482.607	0		482.607	9		482.607	17		482.607	1		482.607	9		482.607	8
486.968	1		486.968	8		486.968	17		486.968	3		486.968	6		486.968	8
491.367	0		491.367	8		491.367	22		491.367	4		491.367	6		491.367	7
495.807	0		495.807	12		495.807	16		495.807	2		495.807	6		495.807	11
500.286	0		500.286	3		500.286	26		500.286	2		500.286	9		500.286	8
504.807	0		504.807	9		504.807	28		504.807	7		504.807	2		504.807	8
509.368	0		509.368	11		509.368	18		509.368	7		509.368	5		509.368	6
513.97	0		513.97	17		513.97	25		513.97	5		513.97	2		513.97	7
518.613	0		518.613	12		518.613	15		518.613	1		518.613	8		518.613	6
523.299	0		523.299	14		523.299	26		523.299	2		523.299	8		523.299	10
528.027	0		528.027	10		528.027	16		528.027	6		528.027	6		528.027	11
532.798	0		532.798	6		532.798	20		532.798	2		532.798	8		532.798	7
537.612	0		537.612	14		537.612	24		537.612	1		537.612	7		537.612	7
542.469	1		542.469	12		542.469	23		542.469	4		542.469	6		542.469	8
547.37	0		547.37	10		547.37	21		547.37	1		547.37	3		547.37	6
552.316	0		552.316	14		552.316	16		552.316	4		552.316	8		552.316	12
557.306	0		557.306	9		557.306	21		557.306	2		557.306	11		557.306	9
562.341	0		562.341	6		562.341	31		562.341	5		562.341	8		562.341	7
567.422	0		567.422	9		567.422	19		567.422	5		567.422	8		567.422	5
572.549	0		572.549	13		572.549	18		572.549	2		572.549	4		572.549	5
577.722	0		577.722	9		577.722	22		577.722	3		577.722	4		577.722	10
582.942	1		582.942	4		582.942	14		582.942	1		582.942	10		582.942	7
588.208	0		588.208	10		588.208	20		588.208	7		588.208	5		588.208	7
593.523	0		593.523	4		593.523	25		593.523	0		593.523	10		593.523	7
598.885	0		598.885	12		598.885	24		598.885	2		598.885	4		598.885	7
604.296	0		604.296	3		604.296	20		604.296	6		604.296	8		604.296	8
609.756	0		609.756	16		609.756	16		609.756	1		609.756	7		609.756	10
615.265	0		615.265	10		615.265	31		615.265	7		615.265	7		615.265	9
620.824	0		620.824	10		620.824	16		620.824	1		620.824	12		620.824	8
626.434	0		626.434	9		626.434	22		626.434	3		626.434	9		626.434	11
632.093	0		632.093	4		632.093	28		632.093	6		632.093	7		632.093	5
637.804	0		637.804	10		637.804	16		637.804	2		637.804	4		637.804	8
643.567	0		643.567	14		643.567	10		643.567	7		643.567	5		643.567	10
649.382	0		649.382	14		649.382	16		649.382	5		649.382	9		649.382	17
655.249	0		655.249	16		655.249	17		655.249	4		655.249	6		655.249	11
661.169	0		661.169	13		661.169	23		661.169	4		661.169	7		661.169	8
667.143	0		667.143	7		667.143	18		667.143	1		667.143	5		667.143	11
673.17	0		673.17	6		673.17	20		673.17	4		673.17	7		673.17	7
679.253	0		679.253	6		679.253	19		679.253	5		679.253	7		679.253	7
685.39	0		685.39	7		685.39	13		685.39	3		685.39	6		685.39	4
691.582	0		691.582	4		691.582	17		691.582	2		691.582	5		691.582	8
697.831	1		697.831	10		697.831	15		697.831	4		697.831	6		697.831	7
704.136	0		704.136	7		704.136	17		704.136	4		704.136	9		704.136	9
710.497	1		710.497	7		710.497	14		710.497	4		710.497	14		710.497	9
716.917	0		716.917	9		716.917	14		716.917	1		716.917	7		716.917	14
723.394	0		723.394	6		723.394	14		723.394	2		723.394	10		723.394	10
729.93	0		729.93	9		729.93	16		729.93	1		729.93	8		729.93	10
736.525	0		736.525	13		736.525	27		736.525	2		736.525	7		736.525	10
743.18	0		743.18	6		743.18	21		743.18	1		743.18	7		743.18	2
749.894	0		749.894	14		749.894	14		749.894	1		749.894	9		749.894	14
756.67	0		756.67	7		756.67	16		756.67	0		756.67	7		756.67	8
763.506	0		763.506	6		763.506	16		763.506	2		763.506	9		763.506	9
770.404	0		770.404	9		770.404	24		770.404	3		770.404	8		770.404	6
777.365	0		777.365	7		777.365	21		777.365	2		777.365	6		777.365	4
784.389	0		784.389	9		784.389	9		784.389	3		784.389	6		784.389	6
791.476	0		791.476	4		791.476	10		791.476	3		791.476	2		791.476	6
798.627	0		798.627	13		798.627	23		798.627	3		798.627	4		798.627	8
805.842	0		805.842	6		805.842	12		805.842	0		805.842	8		805.842	2
813.123	0		813.123	8		813.123	18		813.123	6		813.123	5		813.123	6
820.47	0		820.47	4		820.47	13		820.47	2		820.47	4		820.47	10
827.883	0		827.883	3		827.883	15		827.883	3		827.883	3		827.883	7
835.363	0		835.363	5		835.363	8		835.363	4		835.363	6		835.363	6
842.91	0		842.91	9		842.91	10		842.91	2		842.91	6		842.91	7
850.526	0		850.526	5		850.526	10		850.526	5		850.526	3		850.526	4
858.21	0		858.21	10		858.21	13		858.21	3		858.21	7		858.21	9
865.964	1		865.964	8		865.964	15		865.964	1		865.964	3		865.964	6
873.788	0		873.788	3		873.788	14		873.788	1		873.788	6		873.788	3
881.683	0		881.683	3		881.683	11		881.683	1		881.683	2		881.683	8
889.649	0		889.649	9		889.649	9		889.649	3		889.649	6		889.649	2
897.687	0		897.687	10		897.687	9		897.687	1		897.687	4		897.687	5
905.798	0		905.798	5		905.798	10		905.798	2		905.798	3		905.798	8
913.982	0		913.982	7		913.982	14		913.982	3		913.982	2		913.982	4
922.24	0		922.24	6		922.24	8		922.24	0		922.24	2		922.24	10
930.572	0		930.572	8		930.572	17		930.572	1		930.572	8		930.572	4
938.98	0		938.98	4		938.98	13		938.98	2		938.98	7		938.98	7
947.464	0		947.464	8		947.464	10		947.464	2		947.464	7		947.464	4
956.024	0		956.024	3		956.024	14		956.024	1		956.024	4		956.024	7
964.662	0		964.662	4		964.662	15		964.662	0		964.662	6		964.662	6
973.377	0		973.377	8		973.377	10		973.377	1		973.377	6		973.377	5
982.172	0		982.172	8		982.172	7		982.172	2		982.172	2		982.172	5
991.046	1		991.046	5		991.046	18		991.046	1		991.046	6		991.046	7
1000	0		1000	2		1000	8		1000	2		1000	2		1000	9
1009.04	0		1009.04	2		1009.04	8		1009.04	2		1009.04	6		1009.04	7
1018.15	0		1018.15	2		1018.15	8		1018.15	2		1018.15	6		1018.15	3
1027.35	0		1027.35	9		1027.35	12		1027.35	2		1027.35	6		1027.35	3
1036.63	0		1036.63	7		1036.63	10		1036.63	3		1036.63	8		1036.63	8
1046	0		1046	8		1046	7		1046	1		1046	7		1046	6
1055.45	0		1055.45	4		1055.45	13		1055.45	2		1055.45	4		1055.45	8
1064.99	0		1064.99	4		1064.99	15		1064.99	0		1064.99	9		1064.99	11
1074.61	0		1074.61	3		1074.61	7		1074.61	1		1074.61	1		1074.61	5
1084.32	0		1084.32	3		1084.32	11		1084.32	1		1084.32	9		1084.32	6
1094.11	0		1094.11	4		1094.11	12		1094.11	0		1094.11	5		1094.11	6
1104	0		1104	3		1104	6		1104	0		1104	4		1104	6
1113.97	0		1113.97	4		1113.97	6		1113.97	0		1113.97	2		1113.97	5
1124.04	0		1124.04	4		1124.04	10		1124.04	2		1124.04	5		1124.04	6
1134.19	0		1134.19	4		1134.19	6		1134.19	0		1134.19	6		1134.19	9
1144.44	0		1144.44	1		1144.44	7		1144.44	1		1144.44	5		1144.44	3
1154.78	0		1154.78	2		1154.78	10		1154.78	3		1154.78	3		1154.78	5
1165.22	0		1165.22	4		1165.22	4		1165.22	0		1165.22	7		1165.22	3
1175.74	0		1175.74	1		1175.74	9		1175.74	0		1175.74	4		1175.74	3
1186.37	0		1186.37	1		1186.37	4		1186.37	2		1186.37	2		1186.37	6
1197.09	0		1197.09	2		1197.09	10		1197.09	0		1197.09	6		1197.09	3
1207.9	0		1207.9	4		1207.9	11		1207.9	0		1207.9	5		1207.9	8
1218.81	0		1218.81	5		1218.81	5		1218.81	0		1218.81	6		1218.81	11
1229.83	1		1229.83	3		1229.83	4		1229.83	1		1229.83	3		1229.83	7
1240.94	0		1240.94	1		1240.94	4		1240.94	3		1240.94	7		1240.94	5
1252.15	0		1252.15	1		1252.15	13		1252.15	0		1252.15	0		1252.15	1
1263.46	0		1263.46	3		1263.46	4		1263.46	2		1263.46	7		1263.46	1
1274.88	0		1274.88	6		1274.88	7		1274.88	1		1274.88	3		1274.88	3
1286.4	0		1286.4	0		1286.4	4		1286.4	5		1286.4	2		1286.4	4
1298.02	0		1298.02	5		1298.02	6		1298.02	1		1298.02	2		1298.02	5
1309.75	0		1309.75	2		1309.75	4		1309.75	2		1309.75	3		1309.75	4
1321.58	0		1321.58	1		1321.58	5		1321.58	1		1321.58	4		1321.58	5
1333.52	0		1333.52	2		1333.52	1		1333.52	1		1333.52	2		1333.52	2
1345.57	0		1345.57	2		1345.57	2		1345.57	3		1345.57	2		1345.57	1
1357.73	0		1357.73	2		1357.73	5		1357.73	0		1357.73	2		1357.73	7
1369.99	0		1369.99	0		1369.99	9		1369.99	3		1369.99	4		1369.99	4
1382.37	0		1382.37	1		1382.37	6		1382.37	0		1382.37	6		1382.37	2
1394.86	0		1394.86	4		1394.86	5		1394.86	1		1394.86	7		1394.86	8
1407.46	0		1407.46	1		1407.46	6		1407.46	0		1407.46	3		1407.46	5
1420.18	0		1420.18	1		1420.18	6		1420.18	1		1420.18	8		1420.18	2
1433.01	0		1433.01	4		1433.01	2		1433.01	0		1433.01	2		1433.01	2
1445.96	0		1445.96	2		1445.96	3		1445.96	0		1445.96	5		1445.96	6
1459.02	0		1459.02	1		1459.02	3		1459.02	0		1459.02	2		1459.02	3
1472.21	0		1472.21	5		1472.21	3		1472.21	2		1472.21	5		1472.21	6
1485.51	0		1485.51	3		1485.51	4		1485.51	0		1485.51	2		1485.51	1
1498.93	0		1498.93	0		1498.93	3		1498.93	0		1498.93	0		1498.93	5
1512.47	0		1512.47	2		1512.47	3		1512.47	0		1512.47	2		1512.47	2
1526.14	0		1526.14	2		1526.14	3		1526.14	1		1526.14	1		1526.14	3
1539.93	0		1539.93	2		1539.93	6		1539.93	0		1539.93	3		1539.93	2
1553.84	0		1553.84	4		1553.84	4		1553.84	1		1553.84	2		1553.84	3
1567.88	0		1567.88	1		1567.88	5		1567.88	0		1567.88	4		1567.88	6
1582.04	0		1582.04	0		1582.04	3		1582.04	0		1582.04	2		1582.04	3
1596.34	0		1596.34	0		1596.34	6		1596.34	0		1596.34	1		1596.34	0
1610.76	0		1610.76	1		1610.76	2		1610.76	0		1610.76	2		1610.76	2
1625.31	0		1625.31	2		1625.31	4		1625.31	0		1625.31	1		1625.31	0
1640	0		1640	1		1640	3		1640	0		1640	1		1640	1
1654.82	0		1654.82	0		1654.82	1		1654.82	1		1654.82	0		1654.82	3
1669.77	0		1669.77	1		1669.77	1		1669.77	1		1669.77	1		1669.77	3
1684.85	0		1684.85	0		1684.85	1		1684.85	0		1684.85	1		1684.85	3
1700.08	0		1700.08	1		1700.08	5		1700.08	1		1700.08	5		1700.08	6
1715.44	0		1715.44	1		1715.44	2		1715.44	1		1715.44	1		1715.44	2
1730.94	0		1730.94	2		1730.94	2		1730.94	0		1730.94	2		1730.94	4
1746.58	0		1746.58	2		1746.58	4		1746.58	0		1746.58	1		1746.58	3
1762.36	0		1762.36	2		1762.36	1		1762.36	0		1762.36	2		1762.36	1
1778.28	0		1778.28	0		1778.28	4		1778.28	1		1778.28	0		1778.28	2
1794.35	0		1794.35	1		1794.35	1		1794.35	0		1794.35	1		1794.35	1
1810.56	0		1810.56	0		1810.56	2		1810.56	0		1810.56	4		1810.56	0
1826.92	0		1826.92	3		1826.92	1		1826.92	1		1826.92	4		1826.92	3
1843.42	0		1843.42	1		1843.42	1		1843.42	0		1843.42	1		1843.42	2
1860.08	0		1860.08	0		1860.08	2		1860.08	0		1860.08	1		1860.08	2
1876.88	0		1876.88	0		1876.88	1		1876.88	1		1876.88	1		1876.88	3
1893.84	0		1893.84	0		1893.84	1		1893.84	0		1893.84	1		1893.84	5
1910.95	0		1910.95	0		1910.95	4		1910.95	0		1910.95	1		1910.95	1
1928.22	0		1928.22	0		1928.22	1		1928.22	0		1928.22	1		1928.22	3
1945.64	0		1945.64	0		1945.64	2		1945.64	0		1945.64	1		1945.64	0
1963.22	0		1963.22	2		1963.22	1		1963.22	0		1963.22	2		1963.22	3
1980.96	0		1980.96	0		1980.96	1		1980.96	0		1980.96	2		1980.96	3
1998.85	0		1998.85	0		1998.85	1		1998.85	1		1998.85	0		1998.85	1
2016.91	0		2016.91	0		2016.91	2		2016.91	0		2016.91	1		2016.91	1
2035.14	0		2035.14	0		2035.14	0		2035.14	0		2035.14	3		2035.14	2
2053.53	0		2053.53	2		2053.53	2		2053.53	1		2053.53	0		2053.53	0
2072.08	0		2072.08	0		2072.08	1		2072.08	0		2072.08	2		2072.08	0
2090.8	0		2090.8	0		2090.8	0		2090.8	0		2090.8	1		2090.8	2
2109.69	0		2109.69	0		2109.69	0		2109.69	0		2109.69	0		2109.69	0
2128.75	0		2128.75	0		2128.75	1		2128.75	0		2128.75	1		2128.75	3
2147.99	0		2147.99	0		2147.99	0		2147.99	1		2147.99	0		2147.99	0
2167.39	0		2167.39	0		2167.39	0		2167.39	0		2167.39	1		2167.39	1
2186.97	0		2186.97	0		2186.97	0		2186.97	0		2186.97	1		2186.97	1
2206.73	0		2206.73	0		2206.73	0		2206.73	0		2206.73	1		2206.73	2
2226.67	0		2226.67	0		2226.67	0		2226.67	0		2226.67	1		2226.67	0
2246.79	0		2246.79	0		2246.79	0		2246.79	0		2246.79	1		2246.79	1
2267.09	0		2267.09	0		2267.09	3		2267.09	0		2267.09	2		2267.09	1
2287.57	1		2287.57	0		2287.57	0		2287.57	0		2287.57	1		2287.57	1
2308.24	0		2308.24	1		2308.24	0		2308.24	0		2308.24	3		2308.24	2
2329.1	0		2329.1	0		2329.1	1		2329.1	0		2329.1	1		2329.1	1
2350.14	0		2350.14	0		2350.14	0		2350.14	0		2350.14	0		2350.14	1
2371.37	0		2371.37	0		2371.37	1		2371.37	0		2371.37	0		2371.37	1
2392.8	0		2392.8	0		2392.8	0		2392.8	0		2392.8	1		2392.8	1
2414.42	0		2414.42	0		2414.42	0		2414.42	1		2414.42	0		2414.42	0
2436.23	0		2436.23	0		2436.23	0		2436.23	0		2436.23	0		2436.23	0
2458.24	0		2458.24	0		2458.24	1		2458.24	0		2458.24	0		2458.24	0
2480.45	0		2480.45	1		2480.45	1		2480.45	0		2480.45	1		2480.45	0
2502.87	0		2502.87	0		2502.87	0		2502.87	0		2502.87	0		2502.87	1
2525.48	0		2525.48	1		2525.48	0		2525.48	0		2525.48	1		2525.48	3
2548.3	0		2548.3	0		2548.3	1		2548.3	0		2548.3	0		2548.3	1
2571.32	0		2571.32	0		2571.32	0		2571.32	0		2571.32	0		2571.32	0
2594.55	0		2594.55	0		2594.55	1		2594.55	0		2594.55	0		2594.55	0
2617.99	0		2617.99	0		2617.99	1		2617.99	0		2617.99	0		2617.99	0
2641.65	0		2641.65	0		2641.65	0		2641.65	0		2641.65	0		2641.65	0
2665.52	0		2665.52	1		2665.52	0		2665.52	0		2665.52	1		2665.52	0
2689.6	0		2689.6	0		2689.6	0		2689.6	0		2689.6	1		2689.6	1
2713.9	0		2713.9	0		2713.9	1		2713.9	0		2713.9	1		2713.9	0
2738.42	0		2738.42	0		2738.42	0		2738.42	0		2738.42	1		2738.42	1
2763.16	0		2763.16	0		2763.16	0		2763.16	0		2763.16	0		2763.16	1
2788.13	0		2788.13	1		2788.13	0		2788.13	0		2788.13	1		2788.13	1
2813.32	0		2813.32	0		2813.32	0		2813.32	1		2813.32	1		2813.32	0
2838.74	0		2838.74	0		2838.74	0		2838.74	0		2838.74	0		2838.74	1
2864.38	0		2864.38	0		2864.38	0		2864.38	0		2864.38	0		2864.38	0
2890.26	0		2890.26	0		2890.26	0		2890.26	0		2890.26	0		2890.26	1
2916.38	0		2916.38	0		2916.38	0		2916.38	0		2916.38	0		2916.38	0
2942.73	0		2942.73	0		2942.73	0		2942.73	0		2942.73	0		2942.73	0
2969.31	0		2969.31	0		2969.31	0		2969.31	0		2969.31	0		2969.31	1
2996.14	0		2996.14	0		2996.14	1		2996.14	2		2996.14	0		2996.14	1
3023.21	0		3023.21	0		3023.21	0		3023.21	0		3023.21	1		3023.21	1
3050.53	0		3050.53	0		3050.53	0		3050.53	0		3050.53	0		3050.53	2
3078.09	0		3078.09	0		3078.09	0		3078.09	0		3078.09	0		3078.09	0
3105.9	0		3105.9	0		3105.9	0		3105.9	0		3105.9	0		3105.9	0
3133.96	0		3133.96	0		3133.96	1		3133.96	0		3133.96	0		3133.96	1
3162.28	0		3162.28	0		3162.28	0		3162.28	1		3162.28	0		3162.28	0
3190.85	0		3190.85	1		3190.85	1		3190.85	0		3190.85	1		3190.85	1
3219.68	0		3219.68	0		3219.68	0		3219.68	0		3219.68	0		3219.68	1
3248.77	0		3248.77	2		3248.77	0		3248.77	0		3248.77	0		3248.77	0
3278.12	0		3278.12	0		3278.12	0		3278.12	0		3278.12	0		3278.12	0
3307.74	0		3307.74	0		3307.74	0		3307.74	0		3307.74	2		3307.74	1
3337.62	0		3337.62	0		3337.62	0		3337.62	0		3337.62	1		3337.62	2
3367.78	0		3367.78	0		3367.78	0		3367.78	0		3367.78	0		3367.78	0
3398.21	0		3398.21	0		3398.21	0		3398.21	0		3398.21	0		3398.21	1
3428.91	0		3428.91	0		3428.91	0		3428.91	0		3428.91	0		3428.91	0
3459.89	0		3459.89	0		3459.89	0		3459.89	0		3459.89	0		3459.89	0
3491.15	0		3491.15	0		3491.15	0		3491.15	0		3491.15	0		3491.15	0
3522.69	0		3522.69	0		3522.69	0		3522.69	0		3522.69	0		3522.69	1
3554.52	0		3554.52	0		3554.52	1		3554.52	0		3554.52	0		3554.52	0
3586.64	0		3586.64	0		3586.64	1		3586.64	0		3586.64	0		3586.64	0
3619.04	0		3619.04	0		3619.04	0		3619.04	0		3619.04	0		3619.04	0
3651.74	0		3651.74	0		3651.74	0		3651.74	1		3651.74	0		3651.74	0
3684.73	0		3684.73	0		3684.73	0		3684.73	0		3684.73	1		3684.73	0
3718.03	0		3718.03	1		3718.03	0		3718.03	0		3718.03	0		3718.03	0
3751.62	0		3751.62	0		3751.62	0		3751.62	0		3751.62	0		3751.62	0
3785.52	0		3785.52	0		3785.52	0		3785.52	0		3785.52	1		3785.52	0
3819.72	0		3819.72	0		3819.72	1		3819.72	0		3819.72	0		3819.72	0
3854.23	0		3854.23	0		3854.23	0		3854.23	0		3854.23	0		3854.23	1
3889.05	0		3889.05	0		3889.05	0		3889.05	0		3889.05	0		3889.05	0
3924.19	0		3924.19	0		3924.19	0		3924.19	0		3924.19	0		3924.19	0
3959.64	0		3959.64	0		3959.64	0		3959.64	0		3959.64	0		3959.64	0
3995.42	0		3995.42	0		3995.42	0		3995.42	0		3995.42	0		3995.42	0
4031.52	0		4031.52	0		4031.52	0		4031.52	0		4031.52	0		4031.52	0
4067.94	0		4067.94	0		4067.94	0		4067.94	0		4067.94	0		4067.94	0
4104.7	0		4104.7	0		4104.7	0		4104.7	0		4104.7	0		4104.7	1
4141.78	0		4141.78	0		4141.78	0		4141.78	0		4141.78	0		4141.78	2
4179.21	0		4179.21	0		4179.21	0		4179.21	0		4179.21	0		4179.21	0
4216.97	0		4216.97	0		4216.97	0		4216.97	0		4216.97	0		4216.97	0
4255.07	0		4255.07	0		4255.07	0		4255.07	0		4255.07	0		4255.07	0
4293.51	0		4293.51	0		4293.51	0		4293.51	0		4293.51	0		4293.51	1
4332.3	0		4332.3	0		4332.3	0		4332.3	0		4332.3	0		4332.3	0
4371.44	0		4371.44	0		4371.44	0		4371.44	0		4371.44	0		4371.44	0
4410.94	0		4410.94	0		4410.94	1		4410.94	0		4410.94	0		4410.94	0
4450.79	0		4450.79	0		4450.79	0		4450.79	0		4450.79	0		4450.79	0
4491.01	0		4491.01	0		4491.01	0		4491.01	0		4491.01	0		4491.01	0
4531.58	0		4531.58	0		4531.58	0		4531.58	0		4531.58	0		4531.58	0
4572.53	0		4572.53	0		4572.53	0		4572.53	0		4572.53	0		4572.53	0
4613.84	0		4613.84	0		4613.84	0		4613.84	0		4613.84	0		4613.84	0
4655.53	0		4655.53	0		4655.53	0		4655.53	0		4655.53	0		4655.53	0
4697.59	0		4697.59	0		4697.59	0		4697.59	0		4697.59	1		4697.59	0
4740.03	0		4740.03	0		4740.03	1		4740.03	0		4740.03	0		4740.03	0
4782.86	0		4782.86	0		4782.86	0		4782.86	0		4782.86	0		4782.86	0
4826.07	0		4826.07	0		4826.07	0		4826.07	0		4826.07	0		4826.07	0
4869.68	0		4869.68	0		4869.68	0		4869.68	0		4869.68	0		4869.68	1
4913.67	0		4913.67	0		4913.67	0		4913.67	0		4913.67	0		4913.67	0
4958.07	0		4958.07	0		4958.07	0		4958.07	0		4958.07	0		4958.07	0
5002.86	0		5002.86	0		5002.86	0		5002.86	0		5002.86	0		5002.86	0
5048.07	0		5048.07	0		5048.07	0		5048.07	0		5048.07	0		5048.07	0
5093.68	0		5093.68	0		5093.68	0		5093.68	0		5093.68	0		5093.68	0
5139.7	0		5139.7	0		5139.7	0		5139.7	0		5139.7	0		5139.7	0
5186.13	0		5186.13	0		5186.13	0		5186.13	0		5186.13	0		5186.13	0
5232.99	0		5232.99	0		5232.99	0		5232.99	0		5232.99	0		5232.99	1
5280.27	0		5280.27	0		5280.27	0		5280.27	0		5280.27	0		5280.27	0
5327.98	0		5327.98	0		5327.98	0		5327.98	0		5327.98	0		5327.98	0
5376.12	0		5376.12	0		5376.12	0		5376.12	0		5376.12	0		5376.12	0
5424.69	0		5424.69	0		5424.69	0		5424.69	0		5424.69	0		5424.69	0
5473.7	0		5473.7	0		5473.7	0		5473.7	0		5473.7	0		5473.7	0
5523.16	0		5523.16	0		5523.16	0		5523.16	0		5523.16	0		5523.16	0
5573.06	0		5573.06	0		5573.06	0		5573.06	0		5573.06	0		5573.06	1
5623.41	0		5623.41	0		5623.41	0		5623.41	0		5623.41	0		5623.41	0
5674.22	0		5674.22	0		5674.22	0		5674.22	0		5674.22	0		5674.22	0
5725.49	0		5725.49	0		5725.49	0		5725.49	0		5725.49	0		5725.49	0
5777.22	0		5777.22	0		5777.22	0		5777.22	0		5777.22	0		5777.22	0
5829.42	0		5829.42	0		5829.42	0		5829.42	0		5829.42	0		5829.42	0
5882.08	0		5882.08	0		5882.08	0		5882.08	0		5882.08	0		5882.08	0
5935.23	0		5935.23	0		5935.23	0		5935.23	0		5935.23	0		5935.23	0
5988.85	0		5988.85	0		5988.85	0		5988.85	0		5988.85	0		5988.85	0
6042.96	0		6042.96	0		6042.96	0		6042.96	0		6042.96	0		6042.96	0
6097.56	0		6097.56	0		6097.56	0		6097.56	0		6097.56	0		6097.56	0
6152.65	0		6152.65	0		6152.65	0		6152.65	0		6152.65	0		6152.65	0
6208.24	0		6208.24	0		6208.24	0		6208.24	0		6208.24	0		6208.24	0
6264.34	0		6264.34	0		6264.34	0		6264.34	0		6264.34	0		6264.34	0
6320.93	0		6320.93	0		6320.93	0		6320.93	0		6320.93	0		6320.93	0
6378.04	0		6378.04	0		6378.04	0		6378.04	0		6378.04	0		6378.04	0
6435.67	0		6435.67	0		6435.67	0		6435.67	0		6435.67	0		6435.67	0
6493.82	0		6493.82	0		6493.82	0		6493.82	0		6493.82	0		6493.82	0
6552.49	0		6552.49	0		6552.49	0		6552.49	0		6552.49	0		6552.49	0
6611.69	0		6611.69	0		6611.69	0		6611.69	0		6611.69	0		6611.69	0
6671.43	0		6671.43	0		6671.43	0		6671.43	0		6671.43	0		6671.43	0
6731.7	0		6731.7	0		6731.7	0		6731.7	0		6731.7	0		6731.7	0
6792.53	0		6792.53	0		6792.53	0		6792.53	0		6792.53	0		6792.53	0
6853.9	0		6853.9	0		6853.9	0		6853.9	0		6853.9	0		6853.9	0
6915.82	0		6915.82	0		6915.82	0		6915.82	0		6915.82	0		6915.82	0
6978.31	0		6978.31	0		6978.31	0		6978.31	0		6978.31	0		6978.31	0
7041.36	0		7041.36	0		7041.36	0		7041.36	0		7041.36	0		7041.36	0
7104.97	0		7104.97	0		7104.97	0		7104.97	0		7104.97	0		7104.97	0
7169.17	0		7169.17	0		7169.17	0		7169.17	0		7169.17	0		7169.17	0
7233.94	0		7233.94	0		7233.94	0		7233.94	0		7233.94	0		7233.94	0
7299.3	0		7299.3	0		7299.3	0		7299.3	0		7299.3	0		7299.3	0
7365.25	0		7365.25	0		7365.25	0		7365.25	0		7365.25	0		7365.25	0
7431.8	0		7431.8	0		7431.8	0		7431.8	0		7431.8	0		7431.8	0
7498.94	0		7498.94	0		7498.94	0		7498.94	0		7498.94	0		7498.94	0
7566.7	0		7566.7	0		7566.7	0		7566.7	0		7566.7	0		7566.7	0
7635.06	0		7635.06	0		7635.06	0		7635.06	0		7635.06	0		7635.06	0
7704.04	0		7704.04	0		7704.04	0		7704.04	0		7704.04	0		7704.04	0
7773.65	0		7773.65	0		7773.65	0		7773.65	0		7773.65	0		7773.65	0
7843.89	0		7843.89	0		7843.89	0		7843.89	0		7843.89	0		7843.89	0
7914.76	0		7914.76	0		7914.76	0		7914.76	0		7914.76	0		7914.76	0
7986.27	0		7986.27	0		7986.27	0		7986.27	0		7986.27	0		7986.27	0
8058.42	0		8058.42	0		8058.42	0		8058.42	0		8058.42	0		8058.42	0
8131.23	0		8131.23	0		8131.23	0		8131.23	0		8131.23	0		8131.23	0
8204.7	0		8204.7	0		8204.7	0		8204.7	0		8204.7	0		8204.7	0
8278.83	0		8278.83	0		8278.83	0		8278.83	0		8278.83	0		8278.83	0
8353.63	0		8353.63	0		8353.63	0		8353.63	0		8353.63	0		8353.63	0
8429.1	0		8429.1	0		8429.1	0		8429.1	0		8429.1	0		8429.1	0
8505.26	0		8505.26	0		8505.26	0		8505.26	0		8505.26	0		8505.26	0
8582.1	0		8582.1	0		8582.1	0		8582.1	0		8582.1	0		8582.1	0
8659.64	0		8659.64	0		8659.64	0		8659.64	0		8659.64	0		8659.64	0
8737.88	0		8737.88	0		8737.88	0		8737.88	0		8737.88	0		8737.88	0
8816.83	0		8816.83	0		8816.83	0		8816.83	0		8816.83	0		8816.83	0
8896.49	0		8896.49	0		8896.49	0		8896.49	0		8896.49	0		8896.49	0
8976.87	0		8976.87	0		8976.87	0		8976.87	0		8976.87	0		8976.87	0
9057.98	0		9057.98	0		9057.98	0		9057.98	0		9057.98	0		9057.98	0
9139.82	0		9139.82	0		9139.82	0		9139.82	0		9139.82	0		9139.82	0
9222.4	0		9222.4	0		9222.4	0		9222.4	0		9222.4	0		9222.4	0
9305.72	0		9305.72	0		9305.72	0		9305.72	0		9305.72	0		9305.72	0
9389.8	0		9389.8	0		9389.8	0		9389.8	0		9389.8	0		9389.8	0
9474.64	0		9474.64	0		9474.64	0		9474.64	0		9474.64	0		9474.64	0
9560.24	0		9560.24	0		9560.24	0		9560.24	0		9560.24	0		9560.24	0
9646.62	0		9646.62	0		9646.62	0		9646.62	0		9646.62	0		9646.62	0
9733.77	0		9733.77	0		9733.77	0		9733.77	0		9733.77	0		9733.77	0
9821.72	0		9821.72	0		9821.72	0		9821.72	0		9821.72	0		9821.72	0
9910.46	0		9910.46	0		9910.46	0		9910.46	0		9910.46	0		9910.46	0

## Sheet: Fig 1c
Lob7/4 hIgG1				Lob7/4 hIgG2				Lob7/4 hIgG2 C232S+C233S				Lob7/4 hIgG2 C233S kC214S				Lob7/4 hIgG2 C232S kC214S				SAP1.3 hIgG1				SAP1.3 hIgG2				SAP1.3 hIgG2 C232S+C233S				SAP1.3 hIgG2 C233S kC214S				SAP1.3 hIgG2 C232S kC214S
qRg	(qRg)^2*I(q)/I(0)	error		qRg	(qRg)^2*I(q)/I(0)	error		qRg	(qRg)^2*I(q)/I(0)	error		qRg	(qRg)^2*I(q)/I(0)	error		qRg	(qRg)^2*I(q)/I(0)	error		qRg	(qRg)^2*I(q)/I(0)	error		qRg	(qRg)^2*I(q)/I(0)	error		qRg	(qRg)^2*I(q)/I(0)	error		qRg	(qRg)^2*I(q)/I(0)	error		qRg	(qRg)^2*I(q)/I(0)	error
0.195838	0.0354846	0.0036938		0.16779	0.0122483	0.00713013		0.180567	0.0267377	0.00307958		0.171761	0.0313104	0.003266		0.166791	0.0246162	0.00336097		0.192751	0.0357528	0.00154041		0.164242	0.0260855	0.00085127		0.178556	0.0309123	0.00172179		0.166783	0.0271772	0.00089174		0.164279	0.0197988	0.00146251
0.219493	0.0511812	0.0026037		0.188056	0.0242101	0.00501392		0.202377	0.0330568	0.00216638		0.192507	0.0339477	0.00229756		0.186937	0.0287073	0.00236062		0.216032	0.0431442	0.00110438		0.18408	0.0338519	0.00061239		0.200123	0.0385954	0.00123472		0.186928	0.0351891	0.00064145		0.184122	0.027711	0.00105081
0.243147	0.0624762	0.00218334		0.208323	0.030876	0.00419486		0.224187	0.0496992	0.00181657		0.213253	0.0442402	0.0019243		0.207083	0.0391725	0.00197754		0.239314	0.0527219	0.00095513		0.203918	0.0414664	0.00052872		0.22169	0.0486366	0.00106566		0.207073	0.0430152	0.00055401		0.203965	0.0359259	0.00090729
0.266802	0.0763798	0.00206103		0.228589	0.0299346	0.00395303		0.245997	0.0603	0.00171202		0.234	0.0591052	0.00181813		0.227229	0.0483854	0.00186303		0.262595	0.0673509	0.0009362		0.223756	0.0499541	0.00051741		0.243257	0.0558258	0.00104118		0.227218	0.0522217	0.00054315		0.223807	0.0445013	0.00088926
0.290456	0.0878367	0.00197703		0.248856	0.0496265	0.00377607		0.267807	0.0701957	0.00164069		0.254746	0.0661999	0.00174122		0.247375	0.0564972	0.00178304		0.285877	0.0791188	0.00095464		0.243594	0.0587821	0.00052749		0.264824	0.0684329	0.00106214		0.247363	0.0603289	0.0005539		0.24365	0.0531195	0.00090671
0.31411	0.107076	0.00197967		0.269123	0.0585919	0.0037696		0.289617	0.0770343	0.00163921		0.275492	0.0775878	0.00174299		0.26752	0.0712283	0.00178118		0.309158	0.0918348	0.00096325		0.263432	0.0684608	0.00053202		0.28639	0.0770796	0.00106714		0.267508	0.0702476	0.00055934		0.263492	0.0636143	0.00091543
0.337765	0.115598	0.00204496		0.289389	0.0681154	0.00389042		0.311427	0.0950815	0.00169562		0.296238	0.0914924	0.00180135		0.287666	0.0745173	0.00183834		0.33244	0.105757	0.00095573		0.28327	0.0794894	0.00052742		0.307957	0.0926253	0.00105529		0.287653	0.0808874	0.00055521		0.283335	0.0749124	0.00090857
0.361419	0.13302	0.00203555		0.309656	0.0860283	0.00386697		0.333236	0.109428	0.00168737		0.316984	0.101457	0.00179293		0.307812	0.0888261	0.00182946		0.355721	0.120554	0.0009494		0.303108	0.0891924	0.00052354		0.329524	0.105715	0.00104557		0.307798	0.0927602	0.0005518		0.303177	0.086729	0.00090221
0.385074	0.150404	0.0020602		0.329922	0.101574	0.0038924		0.355046	0.123004	0.00170699		0.337731	0.113777	0.00181342		0.327958	0.101906	0.00184759		0.379003	0.138809	0.0009867		0.322946	0.102044	0.00054348		0.351091	0.117608	0.00108063		0.327943	0.104795	0.00057338		0.32302	0.0977827	0.00093655
0.408728	0.165695	0.00206495		0.350189	0.114087	0.00388813		0.376856	0.137082	0.00170971		0.358477	0.128242	0.00181883		0.348104	0.116527	0.0018509		0.402284	0.154533	0.00098836		0.342784	0.112458	0.0005428		0.372658	0.132136	0.00107545		0.348089	0.11687	0.00057441		0.342862	0.111351	0.00093827
0.432382	0.181661	0.00205426		0.370455	0.136496	0.00384858		0.398666	0.152063	0.00170084		0.379223	0.141146	0.00180934		0.36825	0.13221	0.00183764		0.425566	0.169486	0.00099766		0.362622	0.127077	0.0005486		0.394225	0.146608	0.00108379		0.368234	0.129453	0.00058054		0.362705	0.125422	0.00094814
0.456037	0.205231	0.0021032		0.390722	0.146762	0.00392092		0.420476	0.168681	0.00173828		0.399969	0.156439	0.00185178		0.388396	0.14342	0.00187692		0.448847	0.189379	0.00103273		0.38246	0.138832	0.00056664		0.415792	0.163339	0.00111507		0.388378	0.14233	0.00060021		0.382548	0.137045	0.00097946
0.479691	0.219551	0.0021256		0.410988	0.153642	0.00394261		0.442286	0.185848	0.00175633		0.420716	0.168428	0.00186921		0.408542	0.160435	0.00189289		0.472129	0.208302	0.0010536		0.402298	0.152651	0.00057747		0.437359	0.177415	0.00113146		0.408523	0.157518	0.00061385		0.40239	0.152308	0.00100052
0.503346	0.240746	0.00216139		0.431255	0.170795	0.00399269		0.464096	0.201411	0.00178334		0.441462	0.187093	0.0019013		0.428688	0.176258	0.00192083		0.49541	0.227809	0.00108421		0.422136	0.169326	0.00059428		0.458926	0.198211	0.00116102		0.428668	0.172782	0.0006318		0.422233	0.165753	0.0010281
0.527	0.258965	0.00215721		0.451521	0.196162	0.0039588		0.485905	0.21917	0.00177854		0.462208	0.204093	0.00189848		0.448833	0.190543	0.00191223		0.518691	0.245586	0.00110186		0.441974	0.183733	0.00060405		0.480493	0.213559	0.00117579		0.448813	0.187645	0.00064327		0.442075	0.183569	0.00104895
0.550655	0.280405	0.00222265		0.471788	0.211194	0.00405961		0.507716	0.239325	0.00183301		0.482954	0.21416	0.00195253		0.46898	0.202907	0.00196537		0.541973	0.266228	0.00114565		0.461812	0.198812	0.00062731		0.50206	0.232509	0.00121713		0.468958	0.204487	0.00066967		0.461918	0.196922	0.00108841
0.574309	0.300096	0.0022656		0.492054	0.224698	0.0041222		0.529525	0.252755	0.00186686		0.5037	0.236935	0.00199416		0.489125	0.221339	0.0020039		0.565254	0.289165	0.00118549		0.48165	0.214906	0.00064843		0.523627	0.249932	0.00125585		0.489104	0.220436	0.00069224		0.48176	0.216598	0.00112796
0.597963	0.322791	0.00230861		0.512321	0.243617	0.00417747		0.551335	0.276114	0.00190093		0.524447	0.251442	0.00202972		0.509271	0.23814	0.00203728		0.588536	0.309184	0.00122717		0.501488	0.231021	0.00067157		0.545194	0.270264	0.00129708		0.509248	0.239276	0.00071891		0.501603	0.229845	0.00116674
0.621618	0.342176	0.00237514		0.532588	0.265343	0.00427829		0.573145	0.293579	0.00195643		0.545193	0.269167	0.00209059		0.529417	0.253584	0.00209344		0.611817	0.330756	0.00127747		0.521326	0.248643	0.00069928		0.566761	0.287568	0.00134491		0.529393	0.257192	0.00074967		0.521446	0.248675	0.00121625
0.645272	0.365301	0.00240796		0.552854	0.276049	0.00432017		0.594955	0.31785	0.00198097		0.565939	0.290014	0.00211871		0.549563	0.276791	0.00211684		0.635099	0.351941	0.00131017		0.541164	0.26671	0.00071774		0.588327	0.309496	0.00137931		0.549538	0.273487	0.00076841		0.541288	0.2644	0.0012468
0.668927	0.387304	0.00244568		0.573121	0.294495	0.00436126		0.616765	0.33369	0.00200906		0.586685	0.308929	0.00215048		0.569709	0.291303	0.00214496		0.65838	0.376594	0.00134868		0.561002	0.283135	0.0007379		0.609894	0.332617	0.00141642		0.569683	0.290927	0.00079154		0.561131	0.282592	0.00128316
0.692581	0.408575	0.00251042		0.593387	0.309452	0.00445964		0.638575	0.355946	0.00206421		0.607431	0.329576	0.00220937		0.589855	0.307753	0.00220166		0.681662	0.399936	0.00140272		0.58084	0.300746	0.00076637		0.631461	0.348859	0.00146651		0.589828	0.310962	0.00082418		0.580973	0.300407	0.00133481
0.716235	0.433982	0.00256693		0.613654	0.335328	0.00454572		0.660385	0.37787	0.00211008		0.628177	0.344239	0.00225791		0.610001	0.332843	0.00224759		0.704943	0.421511	0.00144737		0.600678	0.32107	0.00079291		0.653028	0.367916	0.0015132		0.609974	0.328361	0.00085058		0.600816	0.322894	0.00138184
0.73989	0.455522	0.00259752		0.63392	0.351328	0.00458297		0.682195	0.402387	0.0021356		0.648924	0.36296	0.00228602		0.630147	0.347162	0.00227066		0.728225	0.443527	0.00148263		0.620516	0.338379	0.0008123		0.674595	0.391507	0.00154898		0.630118	0.346112	0.00087247		0.620658	0.339513	0.0014174
0.763544	0.479548	0.00271842		0.654187	0.371546	0.00477312		0.704004	0.419773	0.00223286		0.66967	0.388225	0.0023947		0.650293	0.365465	0.00237186		0.751506	0.465954	0.00156631		0.640354	0.356874	0.0008589		0.696162	0.410973	0.00163413		0.650264	0.366611	0.00092365		0.640501	0.35719	0.00149622
0.787198	0.500965	0.00275884		0.674453	0.389758	0.00484537		0.725814	0.435869	0.00226277		0.690416	0.409328	0.00243319		0.670438	0.386576	0.00241077		0.774788	0.490134	0.00160579		0.660193	0.376132	0.00088059		0.717729	0.434259	0.00167527		0.670409	0.388196	0.0009476		0.660343	0.377151	0.00153519
0.810853	0.529056	0.00279848		0.69472	0.411254	0.0048848		0.747624	0.460681	0.00229547		0.711162	0.423088	0.00246212		0.690584	0.404781	0.0024353		0.798069	0.516982	0.00164422		0.680031	0.394893	0.00090127		0.739296	0.459125	0.00171461		0.690554	0.406605	0.00097021		0.680186	0.398136	0.00157368
0.834507	0.55228	0.00292228		0.714986	0.434055	0.00508603		0.769434	0.48666	0.00240035		0.731908	0.444708	0.00257505		0.71073	0.429466	0.00254125		0.821351	0.539336	0.00172868		0.699869	0.417579	0.00094951		0.760863	0.478344	0.0017999		0.710699	0.429453	0.00102236		0.700028	0.416453	0.00165514
0.858162	0.57153	0.00296094		0.735253	0.451055	0.00515155		0.791244	0.508688	0.00243208		0.752655	0.463911	0.00261097		0.730876	0.448648	0.00258196		0.844632	0.559197	0.0017587		0.719707	0.435552	0.0009669		0.78243	0.4987	0.00183386		0.730844	0.447143	0.00104082		0.719871	0.433095	0.00168314
0.881816	0.591676	0.00303633		0.75552	0.465691	0.00527131		0.813054	0.528635	0.0024931		0.773401	0.485572	0.00267733		0.751022	0.465259	0.00264519		0.867914	0.580444	0.00181414		0.739545	0.454189	0.00099888		0.803997	0.518783	0.00189063		0.750989	0.466069	0.00107535		0.739714	0.456137	0.00174225
0.90547	0.624276	0.00312919		0.775786	0.484342	0.005418		0.834864	0.549208	0.00256616		0.794147	0.513234	0.00276138		0.771168	0.488716	0.00271884		0.891195	0.609565	0.00188016		0.759383	0.475231	0.00103421		0.825564	0.543876	0.00195765		0.771134	0.487118	0.00111377		0.759556	0.473291	0.00180236
0.929125	0.645149	0.00319095		0.796053	0.512094	0.00552334		0.856674	0.571723	0.00261767		0.814894	0.529994	0.00281615		0.791314	0.503922	0.00277358		0.914477	0.629051	0.00192397		0.779221	0.495382	0.00106029		0.847131	0.562316	0.00200415		0.791279	0.50811	0.00114145		0.779399	0.496684	0.00184983
0.952779	0.674078	0.00325541		0.816319	0.547837	0.00561316		0.878483	0.596528	0.00267144		0.83564	0.557739	0.00287766		0.81146	0.523347	0.00282632		0.937758	0.66084	0.00197503		0.799059	0.517032	0.00108721		0.868698	0.588248	0.00205287		0.811424	0.527431	0.00117025		0.799241	0.51634	0.00189685
0.976434	0.688187	0.00334921		0.836586	0.556106	0.00577783		0.900293	0.614342	0.00275143		0.856386	0.56716	0.00295737		0.831606	0.547393	0.00291398		0.96104	0.676532	0.00203891		0.818897	0.536058	0.00112499		0.890265	0.608736	0.00212441		0.831569	0.549111	0.00121234		0.819084	0.534842	0.00196133
1.00009	0.71242	0.00342822		0.856853	0.563331	0.00591964		0.922103	0.643813	0.00281633		0.877132	0.5906	0.00303042		0.851752	0.569417	0.00298079		0.984321	0.700184	0.00208721		0.838735	0.553794	0.00115166		0.911831	0.624969	0.00217204		0.851714	0.568121	0.00124035		0.838926	0.558415	0.00201101
1.02374	0.73675	0.00353287		0.877119	0.589116	0.00608055		0.943913	0.65453	0.00289962		0.897878	0.61298	0.0031244		0.871898	0.584657	0.00307041		1.0076	0.721297	0.00215624		0.858573	0.575899	0.00119134		0.933398	0.654676	0.00224772		0.871859	0.588766	0.00128394		0.858769	0.576982	0.00208124
1.0474	0.757692	0.00365077		0.897385	0.611972	0.00629159		0.965723	0.684977	0.00300183		0.918624	0.63946	0.00323533		0.892043	0.606714	0.00317606		1.03088	0.742993	0.00223358		0.878411	0.596075	0.00123516		0.954965	0.670763	0.00232589		0.892004	0.60986	0.00133181		0.878611	0.59676	0.00215687
1.07105	0.779825	0.00365026		0.917652	0.637203	0.0062819		0.987533	0.704061	0.00299784		0.939371	0.650985	0.00322747		0.912189	0.629711	0.00317591		1.05417	0.766578	0.00223375		0.898249	0.614815	0.00123623		0.976532	0.692775	0.00232792		0.912149	0.628342	0.00133205		0.898454	0.615529	0.00215823
1.09471	0.808542	0.00376514		0.937919	0.652525	0.00646709		1.00934	0.726498	0.00309096		0.960117	0.67851	0.00333168		0.932335	0.649863	0.00327397		1.07745	0.788125	0.00231034		0.918087	0.635096	0.0012797		0.998099	0.716882	0.0024099		0.932293	0.649803	0.00137912		0.918297	0.638062	0.00223572
1.11836	0.822468	0.00387994		0.958185	0.670248	0.00668184		1.03115	0.745527	0.00319008		0.980863	0.69468	0.00343795		0.952481	0.675226	0.0033779		1.10073	0.810571	0.00238543		0.937925	0.653784	0.0013225		1.01967	0.731316	0.00248633		0.952439	0.670656	0.00142579		0.938139	0.658311	0.00231179
1.14201	0.840762	0.00394261		0.978452	0.699209	0.00679273		1.05296	0.760744	0.00324177		1.00161	0.718392	0.00349547		0.972627	0.69195	0.00343596		1.12401	0.832334	0.00242872		0.957763	0.674119	0.00134802		1.04123	0.754003	0.00253514		0.972584	0.687718	0.00145124		0.957982	0.679281	0.00235516
1.16567	0.863388	0.00403771		0.998718	0.722091	0.00693406		1.07477	0.7827	0.00331868		1.02236	0.742252	0.00358408		0.992773	0.718226	0.00351996		1.14729	0.845145	0.00249613		0.977601	0.695088	0.00138912		1.0628	0.775588	0.00261048		0.992729	0.712416	0.00149674		0.977824	0.69514	0.00242344
1.18932	0.885608	0.00411449		1.01898	0.73296	0.00708306		1.09658	0.802617	0.00338395		1.0431	0.753721	0.00365137		1.01292	0.73264	0.00358779		1.17057	0.866746	0.00255182		0.997439	0.715851	0.00142058		1.08437	0.797294	0.00267126		1.01287	0.727263	0.00152868		0.997667	0.715802	0.0024809
1.21298	0.905226	0.004158		1.03925	0.756654	0.00716916		1.11839	0.829869	0.00342342		1.06385	0.778708	0.00369468		1.03306	0.746779	0.00362827		1.19385	0.886238	0.00258423		1.01728	0.731726	0.00143856		1.10593	0.817174	0.00270733		1.03302	0.746303	0.00154947		1.01751	0.732268	0.00251196
1.23663	0.917227	0.00429864		1.05952	0.774933	0.00739931		1.1402	0.847738	0.00354052		1.08459	0.795336	0.00381972		1.05321	0.765421	0.00375064		1.21714	0.908175	0.00267783		1.03711	0.750837	0.00149273		1.1275	0.830729	0.00280403		1.05316	0.767694	0.00160749		1.03735	0.75235	0.00260544
1.26029	0.945887	0.00445229		1.07978	0.783902	0.00767126		1.16201	0.86322	0.00366379		1.10534	0.811331	0.00395343		1.07336	0.783861	0.00388516		1.24042	0.922657	0.00277552		1.05695	0.77188	0.00155104		1.14907	0.845418	0.00291159		1.07331	0.785177	0.00166786		1.05719	0.770155	0.00270446
1.28394	0.953895	0.00446474		1.10005	0.801141	0.00770688		1.18382	0.877767	0.00367896		1.12609	0.819906	0.00396705		1.0935	0.798831	0.00390319		1.2637	0.940308	0.00279245		1.07679	0.789823	0.00156074		1.17063	0.867831	0.0029316		1.09345	0.804326	0.00167874		1.07704	0.788943	0.00272236
1.3076	0.974041	0.00456105		1.12032	0.821203	0.007869		1.20563	0.902028	0.00375654		1.14683	0.850593	0.00405806		1.11365	0.816081	0.00398587		1.28698	0.956117	0.00285232		1.09663	0.806361	0.00159543		1.1922	0.887297	0.00299956		1.1136	0.821253	0.00171609		1.09688	0.809655	0.00278587
1.33125	0.98656	0.00477033		1.14058	0.847773	0.00824549		1.22744	0.911598	0.00393176		1.16758	0.868284	0.0042454		1.13379	0.833731	0.0041748		1.31026	0.972769	0.0029859		1.11647	0.822015	0.00167116		1.21377	0.904615	0.00314364		1.13374	0.836464	0.00179607		1.11672	0.820168	0.00291356
1.3549	1.00497	0.00493577		1.16085	0.863211	0.00852903		1.24925	0.928441	0.00406612		1.18833	0.884616	0.00439176		1.15394	0.852961	0.00431681		1.33354	0.98708	0.0030899		1.13631	0.840755	0.00173073		1.23534	0.913245	0.00325193		1.15389	0.84976	0.00185916		1.13656	0.84119	0.0030206
1.37856	1.02204	0.00511815		1.18112	0.870326	0.00885751		1.27106	0.942492	0.00421957		1.20907	0.901036	0.00455779		1.17409	0.877739	0.00448232		1.35682	1.01247	0.00321322		1.15614	0.85914	0.0017994		1.2569	0.932401	0.00338162		1.17403	0.870268	0.00193264		1.15641	0.850069	0.00313123
1.40221	1.04121	0.00524824		1.20138	0.893065	0.00910351		1.29287	0.959319	0.00432739		1.22982	0.918636	0.00467569		1.19423	0.885003	0.00459928		1.38011	1.02198	0.00329213		1.17598	0.873364	0.00184581		1.27847	0.950056	0.00347299		1.19418	0.886316	0.00198238		1.17625	0.876029	0.0032222
1.42587	1.05473	0.00542129		1.22165	0.911879	0.00939791		1.31468	0.977784	0.00446927		1.25056	0.934197	0.00482797		1.21438	0.903718	0.00474907		1.40339	1.03742	0.00339708		1.19582	0.88815	0.00190611		1.30004	0.964799	0.00358519		1.21432	0.904863	0.00204815		1.19609	0.887478	0.00332361
1.44952	1.08578	0.00554277		1.24192	0.918137	0.00960536		1.33649	0.989293	0.00455932		1.27131	0.947298	0.00492633		1.23452	0.924647	0.00485586		1.42667	1.05433	0.00347053		1.21566	0.903909	0.00194645		1.3216	0.984076	0.00366665		1.23447	0.91931	0.00209169		1.21594	0.90674	0.00339785
1.47318	1.09073	0.00573526		1.26218	0.947212	0.00995349		1.3583	1.01296	0.00472935		1.29206	0.95805	0.00510481		1.25467	0.930443	0.00503418		1.44995	1.06651	0.00359621		1.2355	0.916991	0.00201837		1.34317	0.992851	0.00380212		1.25461	0.933685	0.00216743		1.23578	0.913872	0.0035183
1.49683	1.09609	0.00583654		1.28245	0.962505	0.0101724		1.38011	1.02197	0.00482163		1.3128	0.978748	0.00520647		1.27482	0.943049	0.00512954		1.47323	1.08138	0.00366148		1.25533	0.932683	0.00205702		1.36474	1.00651	0.00387592		1.27476	0.947329	0.0022083		1.25562	0.932683	0.00358731
1.52049	1.11212	0.00599305		1.30272	0.959311	0.0104536		1.40192	1.04178	0.00494639		1.33355	0.997007	0.00534433		1.29496	0.960328	0.0052588		1.49651	1.09118	0.00375405		1.27517	0.946133	0.00211007		1.3863	1.02044	0.00397603		1.2949	0.958222	0.00226366		1.27546	0.941163	0.00367558
1.54414	1.12018	0.0061228		1.32298	0.968128	0.0106854		1.42373	1.05273	0.00505414		1.35429	1.00479	0.00546055		1.31511	0.975808	0.00538853		1.5198	1.10341	0.00383697		1.29501	0.957993	0.00215821		1.40787	1.03645	0.00407288		1.31505	0.974426	0.00231566		1.29531	0.95804	0.0037628
1.56779	1.12503	0.0062545		1.34325	0.976104	0.0109484		1.44554	1.05763	0.00516357		1.37504	1.02596	0.00558362		1.33525	0.991863	0.00550396		1.54308	1.11368	0.00391991		1.31485	0.969284	0.00220492		1.42944	1.04848	0.00416691		1.33519	0.991869	0.00236887		1.31515	0.974626	0.00384673
1.59145	1.14633	0.00639209		1.36352	0.996013	0.0112007		1.46735	1.07431	0.00528249		1.39579	1.03162	0.00570232		1.3554	1.01114	0.00563577		1.56636	1.13274	0.00401096		1.33469	0.991057	0.00225791		1.451	1.05429	0.00425823		1.35534	0.998895	0.00241851		1.33499	0.984657	0.00393132
1.6151	1.15899	0.00654662		1.38378	1.02133	0.0114724		1.48916	1.08698	0.00541019		1.41653	1.03844	0.00584031		1.37555	1.00019	0.00576629		1.58964	1.13474	0.00410053		1.35452	0.996254	0.00230991		1.47257	1.06899	0.00436477		1.37548	1.01249	0.00247641		1.35483	0.992034	0.00402162
1.63876	1.16865	0.00646165		1.40405	1.03439	0.0113342		1.51097	1.10698	0.00533668		1.43728	1.06839	0.00576877		1.39569	1.03207	0.0056979		1.61292	1.14953	0.00404487		1.37436	1.01409	0.00228053		1.49414	1.09032	0.00431384		1.39563	1.02624	0.00244386		1.37468	1.011	0.00397081
1.66241	1.18727	0.00654972		1.42432	1.02963	0.0114963		1.53278	1.11506	0.00540651		1.45803	1.07321	0.00583784		1.41584	1.03997	0.00576892		1.6362	1.16036	0.00409533		1.3942	1.022	0.00230761		1.51571	1.09579	0.00436726		1.41577	1.03679	0.00247249		1.39452	1.02721	0.00402356
1.68607	1.19818	0.00666388		1.44458	1.0439	0.0117438		1.55459	1.13192	0.00550849		1.47877	1.08764	0.00594768		1.43598	1.05613	0.00588373		1.65948	1.16175	0.00416449		1.41404	1.03234	0.00234975		1.53727	1.10489	0.00445149		1.43592	1.04497	0.00251534		1.41436	1.0294	0.00409398
1.70972	1.19955	0.00667143		1.46485	1.0484	0.0117582		1.5764	1.13524	0.00551367		1.49952	1.08917	0.00594845		1.45613	1.0699	0.0058917		1.68277	1.17668	0.00417072		1.43388	1.04494	0.00235242		1.55884	1.11234	0.00445597		1.45606	1.06108	0.00251975		1.4342	1.05076	0.00410239
1.73337	1.21918	0.00677708		1.48512	1.07576	0.0119582		1.59821	1.1479	0.0056007		1.52026	1.10614	0.00604272		1.47627	1.06862	0.00597892		1.70605	1.18825	0.00423561		1.45371	1.05235	0.00238716		1.58041	1.11847	0.00452582		1.47621	1.07082	0.00255656		1.45405	1.06066	0.0041641
1.75703	1.22581	0.00690625		1.50538	1.07162	0.0122072		1.62002	1.15334	0.00571143		1.54101	1.10871	0.00615901		1.49642	1.08866	0.00610402		1.72933	1.19595	0.00431983		1.47355	1.0687	0.002438		1.60197	1.1346	0.00462244		1.49635	1.0799	0.00260922		1.47389	1.06877	0.00424582
1.78068	1.22989	0.00688273		1.52565	1.08889	0.0121799		1.64183	1.15998	0.00569506		1.56176	1.12511	0.00614232		1.51657	1.09198	0.00608113		1.75261	1.20173	0.00429707		1.49339	1.07418	0.00242506		1.62354	1.12906	0.00459872		1.5165	1.09193	0.00259601		1.49373	1.07411	0.00422304
1.80434	1.24154	0.00708705		1.54592	1.11091	0.0125451		1.66364	1.16741	0.00585999		1.5825	1.12737	0.00631749		1.53671	1.10155	0.00625948		1.77589	1.21153	0.00442599		1.51323	1.08285	0.00249742		1.64511	1.15634	0.00474506		1.53664	1.096	0.00267046		1.51357	1.08456	0.00434897
1.82799	1.24655	0.00713941		1.56618	1.11671	0.0126671		1.68545	1.18882	0.00591093		1.60325	1.13325	0.00636907		1.55686	1.10462	0.00631412		1.79917	1.22021	0.00445774		1.53307	1.09431	0.00251671		1.66667	1.1545	0.00477932		1.55679	1.1083	0.00268934		1.53342	1.08724	0.00437709
1.85165	1.26539	0.00715704		1.58645	1.12129	0.0127052		1.70726	1.18753	0.00591438		1.624	1.15863	0.0063849		1.577	1.12826	0.00633069		1.82245	1.22319	0.00445881		1.5529	1.09965	0.0025184		1.68824	1.16579	0.00478897		1.57693	1.1133	0.00269091		1.55326	1.11089	0.0043896
1.8753	1.26637	0.00733959		1.60671	1.14384	0.0130513		1.72907	1.19719	0.00606819		1.64474	1.1495	0.00653536		1.59715	1.13231	0.00648581		1.84574	1.24345	0.00457717		1.57274	1.10876	0.00258178		1.70981	1.17353	0.0049147		1.59708	1.12267	0.0027579		1.5731	1.10497	0.00449087
1.89896	1.28639	0.00741965		1.62698	1.14823	0.0131909		1.75088	1.20818	0.0061328		1.66549	1.17037	0.00661518		1.6173	1.14327	0.00656656		1.86902	1.24176	0.00462269		1.59258	1.11161	0.00260718		1.73137	1.17901	0.00497252		1.61722	1.1255	0.00278527		1.59294	1.1191	0.00454194
1.92261	1.26565	0.00750093		1.64725	1.13943	0.013381		1.77269	1.21497	0.00621359		1.68623	1.18784	0.0067		1.63744	1.13531	0.0066496		1.8923	1.24964	0.00467772		1.61242	1.12713	0.00264018		1.75294	1.17676	0.00503077		1.63737	1.1364	0.00281926		1.61279	1.13126	0.00460015
1.94626	1.29358	0.0076661		1.66751	1.15526	0.0136624		1.7945	1.21108	0.00633942		1.70698	1.18481	0.00683802		1.65759	1.14652	0.00679286		1.91558	1.25841	0.00477453		1.63226	1.13059	0.00269419		1.77451	1.18684	0.00513911		1.65751	1.14096	0.00287417		1.63263	1.13121	0.00468671
1.96992	1.29728	0.00772176		1.68778	1.16489	0.0137827		1.81631	1.22128	0.00639144		1.72773	1.18258	0.00687902		1.67773	1.14685	0.00684432		1.93886	1.26398	0.00481183		1.65209	1.13477	0.00271245		1.79608	1.19604	0.00518036		1.67766	1.14468	0.00289484		1.65247	1.13842	0.00472018
1.99357	1.30193	0.00780185		1.70805	1.14822	0.0139442		1.83812	1.22986	0.00644944		1.74847	1.20125	0.00695921		1.69788	1.17298	0.00691463		1.96214	1.27926	0.00486024		1.67193	1.13982	0.0027374		1.81764	1.20293	0.00523077		1.6978	1.15351	0.00292111		1.67231	1.14393	0.00476448
2.01723	1.3139	0.00798076		1.72831	1.14809	0.0142801		1.85993	1.24853	0.00660413		1.76922	1.2008	0.00711147		1.71803	1.16641	0.00707153		1.98542	1.28218	0.00496884		1.69177	1.1424	0.00279921		1.83921	1.20606	0.00535442		1.71795	1.1552	0.00298488		1.69216	1.13881	0.00486465
2.04088	1.31667	0.00803072		1.74858	1.14324	0.0143923		1.88174	1.23846	0.00664048		1.78997	1.20355	0.00714776		1.73817	1.17471	0.00711886		2.00871	1.2798	0.00499272		1.71161	1.15024	0.00281514		1.86078	1.21078	0.00538947		1.73809	1.15824	0.00299961		1.712	1.14897	0.00489463
2.06454	1.30974	0.00817822		1.76885	1.16257	0.014648		1.90355	1.23133	0.00676152		1.81071	1.20507	0.007275		1.75832	1.1817	0.00725285		2.03199	1.29117	0.00508756		1.73145	1.15458	0.00286497		1.88234	1.21057	0.00548783		1.75824	1.16641	0.00305246		1.73184	1.15719	0.00498163
2.08819	1.33521	0.0083023		1.78911	1.17335	0.0149076		1.92536	1.2463	0.00686241		1.83146	1.22136	0.0073962		1.77846	1.17703	0.00736036		2.05527	1.30555	0.00516489		1.75128	1.15601	0.00290335		1.90391	1.2206	0.00557057		1.77838	1.17055	0.00309489		1.75168	1.15272	0.00504543
2.11185	1.34349	0.0084009		1.80938	1.1729	0.0150802		1.94717	1.25591	0.0069411		1.8522	1.22167	0.00747203		1.79861	1.18471	0.00744574		2.07855	1.29905	0.0052154		1.77112	1.15331	0.00293201		1.92548	1.21807	0.0056332		1.79853	1.17601	0.00312779		1.77153	1.16962	0.00510668
2.1355	1.34167	0.00858006		1.82965	1.17149	0.0154166		1.96898	1.25109	0.00708586		1.87295	1.22848	0.00763331		1.81875	1.18419	0.00760455		2.10183	1.30352	0.00532358		1.79096	1.16272	0.00299605		1.94704	1.22529	0.00575887		1.81867	1.17895	0.00319274		1.79137	1.1584	0.00520175
2.15915	1.34225	0.00887532		1.84991	1.15396	0.0159571		1.99079	1.25795	0.00733403		1.8937	1.23125	0.00789067		1.8389	1.18639	0.00787319		2.12511	1.31127	0.0055061		1.8108	1.16491	0.00309648		1.96861	1.2305	0.00595325		1.83882	1.17674	0.00329552		1.81121	1.16261	0.00537868
2.18281	1.3658	0.00910462		1.87018	1.18149	0.0163816		2.0126	1.25716	0.0075235		1.91444	1.23218	0.0080864		1.85905	1.19232	0.00807056		2.14839	1.32238	0.005646		1.83064	1.16153	0.00317085		1.99018	1.23499	0.00610801		1.85896	1.18087	0.00337726		1.83105	1.16319	0.00550858
2.20646	1.35814	0.00932316		1.89045	1.23349	0.0167976		2.03441	1.27127	0.00770682		1.93519	1.23284	0.00828501		1.87919	1.21568	0.00827756		2.17168	1.3242	0.00577703		1.85047	1.16749	0.0032453		2.01174	1.24115	0.00625853		1.87911	1.17979	0.00345448		1.8509	1.16386	0.00563354
2.23012	1.38657	0.00957443		1.91071	1.19397	0.0172536		2.05622	1.27062	0.00790224		1.95593	1.23079	0.00849252		1.89934	1.20859	0.00847713		2.19496	1.33322	0.00592601		1.87031	1.16761	0.0033245		2.03331	1.24647	0.00642062		1.89925	1.17922	0.00353494		1.87074	1.16737	0.00577422
2.25377	1.35597	0.00961642		1.93098	1.19328	0.0173855		2.07803	1.28475	0.00795233		1.97668	1.24102	0.00854833		1.91948	1.19565	0.00854044		2.21824	1.33759	0.00596531		1.89015	1.16595	0.00334442		2.05488	1.23265	0.00646018		1.9194	1.17983	0.00355835		1.89058	1.17191	0.00581015
2.27743	1.38487	0.00985087		1.95125	1.18373	0.0178027		2.09984	1.2768	0.00814144		1.99743	1.24584	0.00874649		1.93963	1.20609	0.00874042		2.24152	1.3414	0.00610417		1.90999	1.17553	0.00342317		2.07645	1.23886	0.00661565		1.93954	1.18049	0.00363544		1.91042	1.17026	0.00593885
2.30108	1.37737	0.010085		1.97151	1.19439	0.0182654		2.12165	1.27002	0.00833812		2.01817	1.23383	0.00894875		1.95978	1.19645	0.00896119		2.2648	1.34559	0.00625178		1.92983	1.17115	0.00350174		2.09801	1.24213	0.0067778		1.95969	1.18211	0.00372172		1.93027	1.17145	0.00608443
2.32473	1.40321	0.0102731		1.99178	1.21868	0.0185893		2.14346	1.2886	0.00847767		2.03892	1.25298	0.00911475		1.97992	1.19414	0.00911287		2.28808	1.34265	0.00635214		1.94966	1.17147	0.00355964		2.11958	1.25504	0.00689742		1.97983	1.1788	0.00378158		1.95011	1.16952	0.00618056
2.34839	1.38994	0.010496		2.01205	1.18952	0.0190235		2.16527	1.29328	0.00867589		2.05967	1.25109	0.00931131		2.00007	1.22022	0.0093257		2.31137	1.35468	0.00649841		1.9695	1.17563	0.00363554		2.14115	1.24357	0.00704782		1.99998	1.18172	0.00386256		1.96995	1.17386	0.00631235
2.37204	1.41568	0.0106315		2.03231	1.19028	0.0192233		2.18708	1.28729	0.0087667		2.08041	1.24763	0.00941308		2.02021	1.20659	0.00943465		2.33465	1.37045	0.00656998		1.98934	1.166	0.00367118		2.16271	1.2473	0.00712771		2.02012	1.18249	0.00389927		1.98979	1.16399	0.0063659
2.3957	1.41309	0.0107263		2.05258	1.19478	0.0194337		2.20889	1.28272	0.0088482		2.10116	1.24983	0.00949217		2.04036	1.20929	0.0095192		2.35793	1.36261	0.00662362		2.00918	1.16304	0.00369885		2.18428	1.25573	0.0071959		2.04027	1.18869	0.00393369		2.00964	1.16651	0.00642057
2.41935	1.41408	0.0109946		2.07285	1.20604	0.0199689		2.2307	1.28962	0.00908394		2.1219	1.23957	0.0097415		2.06051	1.1964	0.00976142		2.38121	1.37983	0.00680249		2.02902	1.16757	0.00379454		2.20585	1.25212	0.00737949		2.06041	1.17887	0.0040282		2.02948	1.16866	0.00658504
2.44301	1.41103	0.0110154		2.09311	1.1986	0.0200226		2.25251	1.29833	0.00910204		2.14265	1.2511	0.00976184		2.08065	1.19521	0.00978191		2.40449	1.38193	0.0068127		2.04885	1.16656	0.00380077		2.22741	1.2562	0.00740021		2.08056	1.18089	0.00403317		2.04932	1.16151	0.00658604
2.46666	1.43233	0.010935		2.11338	1.19816	0.0198581		2.27432	1.30695	0.00902578		2.1634	1.25634	0.00967328		2.1008	1.22035	0.00969968		2.42777	1.38163	0.00674552		2.06869	1.16715	0.00376243		2.24898	1.24797	0.00732708		2.1007	1.17799	0.00399134		2.06916	1.1644	0.00652127
2.49032	1.44872	0.0109492		2.13365	1.21712	0.0198866		2.29613	1.28965	0.00902377		2.18414	1.23529	0.00966677		2.12094	1.20609	0.00970464		2.45105	1.38994	0.00675298		2.08853	1.16155	0.00375929		2.27055	1.26371	0.00733734		2.12085	1.17504	0.00398756		2.08901	1.15106	0.00651367
2.51397	1.44528	0.0111546		2.15391	1.20643	0.0202776		2.31794	1.29724	0.00919999		2.20489	1.26552	0.00985983		2.14109	1.19097	0.00988791		2.47434	1.3933	0.00687504		2.10837	1.15906	0.0038279		2.29212	1.25409	0.00747231		2.14099	1.17228	0.00406199		2.10885	1.16082	0.00664052
2.53762	1.45314	0.0111886		2.17418	1.20369	0.0203536		2.33975	1.30083	0.00922759		2.22564	1.26036	0.00988594		2.16124	1.21764	0.00993511		2.49762	1.39114	0.00689581		2.12821	1.16104	0.00383896		2.31368	1.25416	0.00749893		2.16114	1.17217	0.0040704		2.12869	1.15913	0.00665759
2.56128	1.46298	0.0113299		2.19444	1.19055	0.0206212		2.36156	1.2932	0.00933619		2.24638	1.24294	0.00999585		2.18138	1.19868	0.0100423		2.5209	1.38975	0.00696767		2.14804	1.16062	0.00388003		2.33525	1.24583	0.00758532		2.18128	1.18165	0.00411537		2.14853	1.15686	0.00672908
2.58493	1.45392	0.0114737		2.21471	1.19078	0.0209213		2.38337	1.31657	0.00946572		2.26713	1.25065	0.010133		2.20153	1.21162	0.0101665		2.54418	1.40447	0.00706566		2.16788	1.14387	0.00392312		2.35682	1.24746	0.0076849		2.20143	1.16373	0.00415942		2.16838	1.16106	0.00681168
2.60859	1.46927	0.0114551		2.23498	1.21415	0.0208908		2.40518	1.28976	0.00944584		2.28787	1.24129	0.0101043		2.22167	1.194	0.0101577		2.56746	1.40415	0.00704971		2.18772	1.15527	0.00391714		2.37838	1.2464	0.00767039		2.22157	1.16993	0.00415195		2.18822	1.14347	0.00678341
2.63224	1.48091	0.0115978		2.25524	1.21393	0.0211345		2.42699	1.30168	0.00955416		2.30862	1.25211	0.0102276		2.24182	1.21063	0.0102787		2.59074	1.41057	0.00713333		2.20756	1.1517	0.00395927		2.39995	1.25005	0.00776026		2.24172	1.15986	0.00419524		2.20806	1.16305	0.00686851
2.6559	1.46519	0.0118134		2.27551	1.20254	0.0215662		2.44879	1.29607	0.00973863		2.32937	1.2216	0.0104121		2.26196	1.20699	0.0104884		2.61402	1.42851	0.00727593		2.2274	1.14067	0.00403038		2.42152	1.24836	0.00791509		2.26186	1.16558	0.00427548		2.22791	1.13887	0.00698524
2.67955	1.4852	0.0118563		2.29578	1.2229	0.0216418		2.47061	1.28166	0.00976806		2.35011	1.26578	0.0104624		2.28211	1.20369	0.0105179		2.63731	1.43374	0.00729594		2.24723	1.1427	0.00404104		2.44308	1.25627	0.00794301		2.28201	1.15136	0.00427996		2.24775	1.14549	0.00700463
2.70321	1.48586	0.0119524		2.31604	1.17694	0.0218389		2.49241	1.30079	0.00985143		2.37086	1.2442	0.0105249		2.30226	1.20522	0.0106034		2.66059	1.42344	0.00734469		2.26707	1.14096	0.00406955		2.46465	1.25893	0.00800662		2.30215	1.15559	0.00431065		2.26759	1.14873	0.00705822
2.72686	1.47718	0.0121533		2.33631	1.1573	0.0222382		2.51422	1.31592	0.0100174		2.39161	1.23981	0.0107149		2.3224	1.17857	0.0107762		2.68387	1.42835	0.00747276		2.28691	1.13345	0.00413512		2.48622	1.25563	0.00813787		2.3223	1.15314	0.00438		2.28743	1.14087	0.00716849
2.75051	1.48536	0.0121944		2.35658	1.16482	0.0223105		2.53603	1.28556	0.0100478		2.41235	1.23597	0.0107362		2.34255	1.19807	0.0108168		2.70715	1.43101	0.00748848		2.30675	1.13552	0.00414651		2.50778	1.24788	0.0081657		2.34244	1.15505	0.00439007		2.30728	1.12993	0.00717902
2.77417	1.50591	0.0123682		2.37684	1.23153	0.0226238		2.55784	1.29772	0.0101931		2.4331	1.22938	0.0108825		2.36269	1.19336	0.0109725		2.73043	1.44896	0.00759844		2.32659	1.1359	0.00420035		2.52935	1.26615	0.0082847		2.36259	1.14473	0.00444617		2.32712	1.13887	0.00727877
2.79782	1.50452	0.0125815		2.39711	1.18482	0.0230417		2.57965	1.29705	0.0103681		2.45384	1.23271	0.0110665		2.38284	1.1935	0.0111601		2.75371	1.45311	0.00772716		2.34642	1.11705	0.00426593		2.55092	1.26589	0.00842421		2.38273	1.14092	0.00451751		2.34696	1.12388	0.00738955
2.82148	1.50304	0.0126027		2.41738	1.19506	0.0231192		2.60146	1.30514	0.0103838		2.47459	1.2303	0.011077		2.40299	1.18188	0.0111726		2.77699	1.45258	0.00772988		2.36626	1.12879	0.00426895		2.57249	1.25173	0.0084292		2.40288	1.14155	0.00451701		2.3668	1.12378	0.00739225
2.84513	1.51782	0.0126934		2.43764	1.17484	0.0232533		2.62327	1.31475	0.0104526		2.49534	1.23725	0.0111529		2.42313	1.17176	0.0112509		2.80028	1.46005	0.007784		2.3861	1.13625	0.00429895		2.59405	1.2501	0.00848672		2.42302	1.14029	0.00454355		2.38665	1.10968	0.00743191
2.86879	1.4946	0.0129313		2.45791	1.18973	0.0237645		2.64508	1.30534	0.0106725		2.51608	1.22972	0.0113792		2.44328	1.19302	0.011483		2.82356	1.47325	0.00794406		2.40594	1.11884	0.00437951		2.61562	1.26037	0.00867055		2.44317	1.13247	0.00463633		2.40649	1.13691	0.00759979
2.89244	1.52979	0.0129699		2.47818	1.20473	0.0238179		2.66689	1.30391	0.0106795		2.53683	1.22636	0.0114005		2.46342	1.19084	0.0115023		2.84684	1.47889	0.00795547		2.42578	1.11301	0.00438224		2.63719	1.25786	0.00867393		2.46331	1.13338	0.00463369		2.42633	1.12924	0.00759895
2.9161	1.52699	0.0130999		2.49844	1.19819	0.0240394		2.6887	1.31664	0.0107959		2.55757	1.23794	0.0115173		2.48357	1.17288	0.0116144		2.87012	1.47049	0.00802829		2.44561	1.11263	0.00442407		2.65875	1.26165	0.00876853		2.48346	1.13203	0.00468131		2.44617	1.11161	0.00766027
2.93975	1.53384	0.0133287		2.51871	1.18951	0.0244851		2.71051	1.31782	0.010987		2.57832	1.21792	0.011705		2.50372	1.17864	0.01182		2.8934	1.4702	0.00816537		2.46545	1.11481	0.00450059		2.68032	1.24966	0.00892064		2.5036	1.12295	0.00475713		2.46602	1.10442	0.00778888
2.9634	1.52868	0.0133893		2.53898	1.19143	0.0246119		2.73232	1.31138	0.0110289		2.59907	1.23178	0.0117668		2.52386	1.17571	0.0118771		2.91668	1.46784	0.00819829		2.48529	1.10199	0.00451315		2.70189	1.24702	0.00895916		2.52375	1.12174	0.00477349		2.48586	1.10383	0.00781497
2.98706	1.5179	0.01357		2.55924	1.14401	0.0249858		2.75413	1.32167	0.0111839		2.61981	1.22247	0.0119234		2.54401	1.17172	0.01204		2.93996	1.48039	0.00831204		2.50513	1.09904	0.00457476		2.72345	1.26901	0.0090855		2.54389	1.12291	0.00483702		2.5057	1.09597	0.00791399
3.01071	1.54595	0.0137862		2.57951	1.16726	0.0253859		2.77594	1.3248	0.0113641		2.64056	1.23614	0.0121098		2.56415	1.16717	0.0122284		2.96325	1.47818	0.00843879		2.52497	1.09115	0.0046433		2.74502	1.25712	0.00922852		2.56404	1.11547	0.00490773		2.52554	1.10222	0.00803803
3.03437	1.54287	0.0140881		2.59978	1.1645	0.0259164		2.79775	1.31083	0.0115989		2.66131	1.2076	0.0123557		2.5843	1.17328	0.0124902		2.98653	1.49779	0.00861706		2.5448	1.09989	0.00474065		2.76659	1.26075	0.00941949		2.58418	1.11939	0.00501005		2.54539	1.10798	0.00820998
3.05802	1.55813	0.0144023		2.62004	1.11881	0.0265319		2.81956	1.33846	0.0118698		2.68205	1.22243	0.0126374		2.60445	1.16261	0.0127667		3.00981	1.49575	0.0088065		2.56464	1.09718	0.0048438		2.78815	1.27629	0.00963672		2.60433	1.11936	0.00511605		2.56523	1.0939	0.00837847
3.08168	1.55152	0.0147331		2.64031	1.17776	0.0271554		2.84137	1.326	0.0121401		2.7028	1.23075	0.0129306		2.62459	1.16828	0.0130678		3.03309	1.49299	0.00900353		2.58448	1.08965	0.00495116		2.80972	1.24557	0.00985506		2.62447	1.11949	0.00523363		2.58507	1.09938	0.00857647
3.10533	1.56262	0.014896		2.66058	1.14217	0.0274505		2.86318	1.31686	0.0122577		2.72354	1.20909	0.0130511		2.64474	1.18467	0.0132168		3.05637	1.50644	0.00909868		2.60432	1.08537	0.0049969		2.83129	1.24956	0.00994714		2.64462	1.10324	0.0052771		2.60491	1.08412	0.00864572
3.12898	1.55018	0.0150373		2.68084	1.17589	0.027751		2.88499	1.31249	0.0123772		2.74429	1.22785	0.0131865		2.66488	1.16303	0.0133455		3.07965	1.49171	0.00918006		2.62416	1.08306	0.00504485		2.85286	1.25662	0.0100519		2.66476	1.10834	0.00533099		2.62476	1.07311	0.00871749
3.15264	1.57	0.0151147		2.70111	1.18365	0.0278829		2.9068	1.34279	0.0124479		2.76504	1.20982	0.0132452		2.68503	1.13465	0.013419		3.10294	1.50256	0.00922856		2.64399	1.0926	0.00506984		2.87442	1.25218	0.0101049		2.68491	1.10624	0.00535272		2.6446	1.09343	0.00877428
3.17629	1.58616	0.01508		2.72137	1.16059	0.0278125		2.92861	1.32307	0.0124055		2.78578	1.21802	0.0131987		2.70517	1.15784	0.0133705		3.12622	1.51498	0.00919729		2.66383	1.07923	0.00504815		2.89599	1.27484	0.0100776		2.70505	1.09467	0.00532895		2.66444	1.07848	0.00873271
3.19995	1.55758	0.0151837		2.74164	1.11419	0.0280321		2.95042	1.31647	0.0124962		2.80653	1.20351	0.0132985		2.72532	1.15842	0.0134654		3.1495	1.50059	0.00926004		2.68367	1.07683	0.00508784		2.91756	1.27097	0.0101558		2.7252	1.10452	0.00537233		2.68428	1.10444	0.00881851
3.2236	1.58796	0.015408		2.76191	1.18134	0.0284296		2.97223	1.32999	0.0126884		2.82728	1.18936	0.0134804		2.74547	1.13582	0.0136573		3.17278	1.52418	0.00939667		2.70351	1.08322	0.00515545		2.93912	1.24552	0.0102906		2.74534	1.10021	0.00544186		2.70413	1.07446	0.00891297
3.24726	1.58714	0.0153685		2.78217	1.14766	0.0284352		2.99404	1.32089	0.0126505		2.84802	1.21759	0.0134617		2.76561	1.15661	0.0136341		3.19606	1.51243	0.00936409		2.72335	1.06833	0.00514005		2.96069	1.26592	0.0102711		2.76549	1.08995	0.00542439		2.72397	1.08083	0.00889918
3.27091	1.57929	0.0156081		2.80244	1.13899	0.028874		3.01585	1.32018	0.0128522		2.86877	1.23791	0.0136818		2.78576	1.1459	0.0138574		3.21934	1.50221	0.00950703		2.74318	1.06955	0.00522052		2.98226	1.23447	0.0104302		2.78563	1.09203	0.00550829		2.74381	1.07381	0.00903314
3.29457	1.59723	0.0156542		2.82271	1.18801	0.0289513		3.03766	1.30819	0.0128797		2.88951	1.21849	0.013715		2.8059	1.14415	0.013887		3.24262	1.51326	0.00953289		2.76302	1.06987	0.00523387		3.00382	1.25229	0.0104654		2.80578	1.09753	0.00552539		2.76365	1.07305	0.00905561
3.31822	1.55882	0.0156654		2.84297	1.11793	0.0290218		3.05947	1.2968	0.0129023		2.91026	1.23938	0.013754		2.82605	1.14738	0.0139166		3.26591	1.5236	0.0095572		2.78286	1.06634	0.00523895		3.02539	1.24644	0.0104815		2.82592	1.08781	0.00552885		2.7835	1.07145	0.0090659
3.34187	1.58448	0.0158728		2.86324	1.10108	0.0294227		3.08128	1.32505	0.0130818		2.93101	1.21912	0.0139098		2.8462	1.16516	0.0140982		3.28919	1.52792	0.00967443		2.8027	1.06361	0.00530366		3.04696	1.24273	0.0106113		2.84607	1.08279	0.00559515		2.80334	1.06211	0.00917104
3.36553	1.6077	0.0160965		2.88351	1.15069	0.029804		3.10309	1.30567	0.013244		2.95175	1.22582	0.0141039		2.86634	1.13945	0.0142878		3.31247	1.52198	0.00979582		2.82254	1.06426	0.00537503		3.06852	1.26304	0.0107627		2.86621	1.07659	0.00566562		2.82318	1.05728	0.00928568
3.38918	1.58694	0.016025		2.90377	1.119	0.029718		3.1249	1.34252	0.0132155		2.9725	1.21424	0.014051		2.88649	1.13221	0.014233		3.33575	1.50576	0.00975066		2.84237	1.04328	0.00535012		3.09009	1.24196	0.0107216		2.88636	1.07316	0.00564207		2.84302	1.04736	0.00924858
3.41284	1.58747	0.0162417		2.92404	1.0736	0.030104		3.14671	1.32625	0.0133813		2.99325	1.241	0.0142347		2.90663	1.13524	0.014426		3.35903	1.50853	0.00987451		2.86221	1.05344	0.00541895		3.11166	1.23042	0.0108587		2.9065	1.08702	0.00571862		2.86287	1.07528	0.0093794
3.43649	1.58337	0.0164344		2.94431	1.14037	0.0305097		3.16852	1.31648	0.0135409		3.01399	1.1999	0.0144067		2.92678	1.16193	0.0146067		3.38231	1.50313	0.00999109		2.88205	1.05289	0.00548479		3.13323	1.23397	0.0109877		2.92665	1.073	0.00578173		2.88271	1.0443	0.00948338
3.46015	1.61025	0.0165448		2.96457	1.12351	0.0306959		3.19033	1.32064	0.0136302		3.03474	1.21775	0.0144917		2.94693	1.14438	0.0146899		3.40559	1.5028	0.0100488		2.90189	1.04351	0.00551237		3.15479	1.26961	0.0110629		2.94679	1.06571	0.00581174		2.90255	1.02729	0.00952167
3.4838	1.59156	0.0167646		2.98484	1.17216	0.0311307		3.21214	1.30517	0.0138105		3.05548	1.18758	0.0146759		2.96707	1.12891	0.0148904		3.42888	1.52546	0.010194		2.92173	1.04341	0.00558864		3.17636	1.25771	0.0112187		2.96694	1.06241	0.00588741		2.92239	1.04889	0.0096675
3.50746	1.57825	0.0169262		3.00511	1.11201	0.0314492		3.23395	1.32449	0.0139526		3.07623	1.17638	0.0148022		2.98722	1.13593	0.0150415		3.45216	1.52239	0.0102854		2.94156	1.03702	0.00564147		3.19793	1.23263	0.0113192		2.98708	1.06819	0.00594765		2.94224	1.05059	0.00975301
3.53111	1.57611	0.0169454		3.02537	1.18575	0.0315092		3.25576	1.32289	0.013972		3.09698	1.20448	0.0148525		3.00736	1.13028	0.0150696		3.47544	1.4975	0.01029		2.9614	1.04354	0.0056494		3.21949	1.22606	0.0113409		3.00723	1.06992	0.00595722		2.96208	1.05415	0.00977291
3.55476	1.57254	0.0171875		3.04564	1.17274	0.0319905		3.27757	1.30691	0.0141712		3.11772	1.1828	0.0150513		3.02751	1.13752	0.0152974		3.49872	1.50542	0.0104352		2.98124	1.02931	0.00572865		3.24106	1.21194	0.0114971		3.02737	1.05548	0.00603245		2.98192	1.03098	0.00989832
3.57842	1.54399	0.017366		3.06591	1.07261	0.0323508		3.29938	1.32202	0.0143294		3.13847	1.2041	0.0152323		3.04766	1.10239	0.0154487		3.522	1.49942	0.0105473		3.00108	1.03928	0.00579123		3.26263	1.23329	0.0116283		3.04752	1.06145	0.00610334		3.00176	1.03184	0.0100048
3.60207	1.61218	0.0174522		3.08617	1.14436	0.0324866		3.32119	1.29407	0.0143837		3.15921	1.1849	0.0152821		3.0678	1.1043	0.0155238		3.54528	1.48959	0.0105855		3.02092	1.03033	0.00581283		3.28419	1.22277	0.0116718		3.06766	1.06208	0.00612465		3.02161	1.02959	0.0100449
3.62573	1.58285	0.0176436		3.10644	1.14985	0.0328573		3.343	1.29839	0.0145608		3.17996	1.17869	0.0154552		3.08795	1.10957	0.0157101		3.56856	1.47118	0.0106941		3.04076	1.04149	0.00588081		3.30576	1.21205	0.0118028		3.08781	1.05162	0.00619175		3.04145	1.03428	0.0101609
3.64938	1.59416	0.017915		3.12671	1.17041	0.0333686		3.36481	1.2737	0.0147633		3.20071	1.19871	0.0156915		3.10809	1.11869	0.0159454		3.59185	1.45799	0.010846		3.06059	1.02588	0.00596251		3.32733	1.20571	0.0119779		3.10795	1.05662	0.00628283		3.06129	1.04353	0.0103068
3.67304	1.58488	0.0178281		3.14697	1.08733	0.0332244		3.38662	1.30057	0.0146909		3.22145	1.17065	0.0156062		3.12824	1.12067	0.0158601		3.61513	1.47819	0.0107967		3.08043	1.02298	0.0059302		3.34889	1.21333	0.011916		3.1281	1.03917	0.00624111		3.08114	1.02322	0.0102425
3.69669	1.57454	0.0180937		3.16724	1.17009	0.033768		3.40843	1.29615	0.0149222		3.2422	1.1784	0.0158553		3.14838	1.09987	0.0161137		3.63841	1.46767	0.0109572		3.10027	1.02031	0.00602546		3.37046	1.19658	0.0121049		3.14824	1.03265	0.00633764		3.10098	1.04341	0.0104182
3.72034	1.5666	0.0182581		3.18751	1.06516	0.034086		3.43024	1.30305	0.0150648		3.26295	1.19017	0.0159982		3.16853	1.08977	0.0162632		3.66169	1.4542	0.0110441		3.12011	1.01327	0.00607466		3.39203	1.2139	0.01222		3.16839	1.03374	0.00639393		3.12082	1.0166	0.0104997
3.744	1.60183	0.0182797		3.20777	1.12036	0.0341104		3.45205	1.31251	0.0150759		3.28369	1.16163	0.0160102		3.18868	1.11197	0.0162737		3.68497	1.4824	0.0110731		3.13995	1.01825	0.00608208		3.4136	1.19613	0.0122219		3.18853	1.03321	0.00639518		3.14066	1.0283	0.0105115
3.76765	1.56881	0.0184881		3.22804	1.06796	0.0345557		3.47386	1.28405	0.0152506		3.30444	1.21195	0.0162124		3.20882	1.09593	0.0164782		3.70825	1.45822	0.0111891		3.15978	1.01432	0.00614966		3.43516	1.21005	0.012382		3.20868	1.02908	0.0064726		3.16051	1.02452	0.0106335
3.79131	1.55603	0.0186165		3.24831	1.12965	0.0348009		3.49567	1.28579	0.0153604		3.32518	1.17578	0.0163245		3.22897	1.13403	0.0166096		3.73154	1.46228	0.0112661		3.17962	1.01065	0.00619431		3.45673	1.19417	0.0124654		3.22882	1.0363	0.00651895		3.18035	1.01392	0.0106994
3.81496	1.55995	0.0186217		3.26857	1.15139	0.0348029		3.51748	1.28987	0.0153604		3.34593	1.16114	0.0163083		3.24911	1.09709	0.0166		3.75482	1.47914	0.0112666		3.19946	1.00836	0.00618963		3.4783	1.19431	0.0124638		3.24897	1.02924	0.00651251		3.20019	1.00279	0.0106943
3.83862	1.54217	0.0189807		3.28884	1.09601	0.0355056		3.53929	1.26772	0.0156605		3.36668	1.18301	0.0166388		3.26926	1.09555	0.0169215		3.7781	1.45876	0.0114791		3.2193	1.01575	0.00631307		3.49986	1.17721	0.0127076		3.26911	1.0202	0.00663978		3.22003	1.00236	0.0109001
3.86227	1.55688	0.0191731		3.3091	1.0605	0.0358875		3.5611	1.28662	0.015825		3.38742	1.1612	0.0168029		3.28941	1.0924	0.0170952		3.80138	1.46045	0.0115953		3.23914	1.00252	0.00637497		3.52143	1.18746	0.0128405		3.28926	1.00937	0.00670059		3.23988	1.01296	0.0110141
3.88593	1.51789	0.0191587		3.32937	1.13786	0.0358523		3.58291	1.28085	0.0158258		3.40817	1.15918	0.0168025		3.30955	1.11057	0.0171031		3.82466	1.41748	0.0115677		3.25897	1.00311	0.00637293		3.543	1.18463	0.0128346		3.3094	1.01855	0.00669976		3.25972	0.985917	0.0109954
3.90958	1.56591	0.0194619		3.34964	1.06867	0.0364498		3.60472	1.28159	0.0160594		3.42892	1.17278	0.0170661		3.3297	1.12861	0.0173823		3.84794	1.43331	0.011756		3.27881	1.00227	0.00647042		3.56456	1.16988	0.0130274		3.32955	1.00856	0.00679915		3.27956	1.00657	0.0111779
3.93323	1.53928	0.0195554		3.3699	1.1363	0.036635		3.62653	1.24791	0.0161383		3.44966	1.15911	0.0171442		3.34984	1.11244	0.0174596		3.87122	1.40221	0.0118004		3.29865	1.00321	0.00650266		3.58613	1.15464	0.013092		3.34969	1.00011	0.00683057		3.2994	0.989911	0.0112235
3.95689	1.4951	0.0196839		3.39017	1.08888	0.0369174		3.64834	1.25394	0.0162564		3.47041	1.15148	0.0172574		3.36999	1.07992	0.0175748		3.89451	1.40997	0.0118818		3.31849	0.991574	0.00654082		3.6077	1.16424	0.0131885		3.36984	0.998733	0.00687617		3.31925	0.989069	0.0112983
3.98054	1.50939	0.0200022		3.41044	1.11766	0.0375546		3.67015	1.2504	0.0165216		3.49115	1.16116	0.0175447		3.39014	1.09414	0.0178646		3.91779	1.38748	0.0120691		3.33833	0.989441	0.00664984		3.62926	1.15067	0.0134042		3.38998	0.999576	0.00698904		3.33909	0.979755	0.0114782
4.0042	1.4724	0.0200272		3.4307	1.10199	0.037597		3.69196	1.26358	0.0165462		3.5119	1.14612	0.0175657		3.41028	1.06048	0.0178901		3.94107	1.38683	0.0120831		3.35816	0.99446	0.00665864		3.65083	1.16328	0.0134269		3.41013	0.998501	0.00699808		3.35893	0.999547	0.011508
4.02785	1.50675	0.0202133		3.45097	1.08532	0.0379444		3.71377	1.23328	0.0166833		3.53265	1.13272	0.0177165		3.43043	1.07909	0.0180441		3.96435	1.39272	0.0121799		3.378	0.978871	0.00671399		3.6724	1.13433	0.0135336		3.43027	1.00047	0.00705336		3.37877	0.972159	0.0115891
4.05151	1.50152	0.0204339		3.47124	1.12813	0.0383348		3.73558	1.22994	0.016867		3.55339	1.15751	0.0179109		3.45057	1.07317	0.0182655		3.98763	1.38151	0.0123089		3.39784	0.975148	0.00678497		3.69397	1.12887	0.0136744		3.45042	0.998799	0.00713265		3.39862	0.985321	0.0117148
4.07516	1.52604	0.0206524		3.4915	1.08634	0.0388003		3.75739	1.25444	0.0170477		3.57414	1.149	0.0181006		3.47072	1.087	0.0184522		4.01091	1.39497	0.0124431		3.41768	0.977932	0.00685619		3.71553	1.13812	0.0138309		3.47056	0.990838	0.00720467		3.41846	0.994062	0.0118451
4.09882	1.50087	0.0207672		3.51177	1.10141	0.0390296		3.7792	1.26023	0.0171531		3.59489	1.11706	0.018199		3.49086	1.09102	0.0185705		4.03419	1.35233	0.0125063		3.43752	0.977109	0.00689873		3.7371	1.12308	0.0139137		3.49071	0.987877	0.00724699		3.4383	0.982838	0.0119161
4.12247	1.47175	0.0209924		3.53204	1.07437	0.0394838		3.80101	1.24813	0.0173542		3.61563	1.12802	0.0184189		3.51101	1.07077	0.018781		4.05748	1.36347	0.0126404		3.45735	0.973304	0.00697803		3.75867	1.11	0.0140684		3.51085	0.988122	0.00733006		3.45814	0.976063	0.0120492
4.14612	1.42182	0.0210023		3.5523	1.06417	0.0395295		3.82282	1.23581	0.0173634		3.63638	1.1205	0.0184256		3.53116	1.04587	0.0187785		4.08076	1.34447	0.012648		3.47719	0.974464	0.00697954		3.78023	1.13635	0.0140876		3.531	0.979412	0.00732923		3.47799	0.959557	0.0120384
4.16978	1.49431	0.0212304		3.57257	1.08183	0.039927		3.84463	1.22459	0.0175452		3.65712	1.12651	0.0186215		3.5513	1.06012	0.0189753		4.10404	1.31798	0.012768		3.49703	0.971545	0.0070496		3.8018	1.08939	0.0142228		3.55114	0.975136	0.00740144		3.49783	0.962875	0.0121667
4.19343	1.44653	0.0215159		3.59284	1.02754	0.0405322		3.86644	1.23441	0.0177938		3.67787	1.09843	0.0188632		3.57145	1.04321	0.0192587		4.12732	1.33404	0.0129472		3.51687	0.967755	0.00714712		3.82337	1.11303	0.014424		3.57129	0.969036	0.00750219		3.51767	0.950202	0.0123334
4.21709	1.45004	0.0215308		3.6131	0.984619	0.0405403		3.88825	1.22303	0.0178012		3.69862	1.08217	0.0188739		3.59159	1.01323	0.0192615		4.1506	1.35495	0.0129646		3.53671	0.961581	0.0071511		3.84493	1.10633	0.0144314		3.59143	0.965647	0.00750777		3.53751	0.963748	0.0123447
4.24074	1.45357	0.0217144		3.63337	1.05724	0.0409084		3.91006	1.23467	0.0179491		3.71936	1.13515	0.0190495		3.61174	1.05654	0.0194227		4.17388	1.33127	0.0130583		3.55654	0.958451	0.00721122		3.8665	1.07123	0.0145419		3.61158	0.958649	0.00756453		3.55736	0.991427	0.0124601
4.2644	1.41049	0.0218882		3.65364	1.07542	0.0413382		3.93187	1.22102	0.0181203		3.74011	1.10445	0.0192307		3.63189	1.03441	0.0196189		4.19716	1.32379	0.0131817		3.57638	0.950615	0.00727769		3.88807	1.08923	0.0146915		3.63172	0.954269	0.00763552		3.5772	0.966243	0.012564
4.28805	1.42145	0.0221197		3.6739	1.03704	0.0417158		3.95368	1.19099	0.0182882		3.76085	1.08158	0.0193981		3.65203	1.04211	0.0197971		4.22045	1.29748	0.0132933		3.59622	0.957349	0.0073476		3.90963	1.06706	0.0148314		3.65187	0.961036	0.00771252		3.59704	0.957079	0.0126791
4.3117	1.44738	0.0221673		3.69417	1.02899	0.0418258		3.97549	1.14507	0.0183152		3.7816	1.06205	0.0194378		3.67218	0.996549	0.0198483		4.24373	1.29061	0.0133188		3.61606	0.933577	0.0073597		3.9312	1.06031	0.014857		3.67201	0.936089	0.0077217		3.61688	0.929615	0.0127031
4.33536	1.40428	0.0224297		3.71444	0.990263	0.0422987		3.9973	1.19758	0.018553		3.80235	1.07637	0.0196765		3.69232	1.04768	0.0200912		4.26701	1.2928	0.0134906		3.6359	0.943503	0.00745239		3.95277	1.09282	0.0150552		3.69216	0.944641	0.00781546		3.63673	0.948206	0.012861
4.35901	1.40173	0.0224512		3.7347	1.07389	0.0423793		4.01911	1.17744	0.0185604		3.82309	1.07561	0.0196901		3.71247	0.996019	0.0201115		4.29029	1.26292	0.0134787		3.65573	0.94499	0.00745598		3.97434	1.06389	0.0150546		3.7123	0.93466	0.00781546		3.65657	0.930231	0.0128549
4.38267	1.3971	0.0226764		3.75497	0.997827	0.0428118		4.04092	1.13627	0.0187381		3.84384	1.04318	0.0198814		3.73262	1.00845	0.0203148		4.31357	1.27336	0.0136214		3.67557	0.923316	0.00752437		3.9959	1.02485	0.0151934		3.73245	0.935442	0.00789352		3.67641	0.927508	0.0129827
4.40632	1.42966	0.022979		3.77524	0.973406	0.0433995		4.06273	1.11735	0.0189858		3.86459	1.03046	0.020139		3.75276	0.988392	0.0205817		4.33685	1.24284	0.0137915		3.69541	0.92403	0.00762418		4.01747	1.0545	0.0154095		3.75259	0.916384	0.00799455		3.69625	0.92523	0.0131608
4.42998	1.33711	0.0229429		3.7955	1.03806	0.0433328		4.08454	1.15556	0.0189815		3.88533	1.04675	0.0201313		3.77291	0.982594	0.0205588		4.36014	1.24278	0.0137701		3.71525	0.930962	0.00761761		4.03904	1.01405	0.0153851		3.77274	0.927277	0.00799012		3.7161	0.902912	0.0131374
4.45363	1.40207	0.0231854		3.81577	0.926068	0.0438151		4.10635	1.18089	0.019183		3.90608	1.06514	0.0203356		3.79305	0.997608	0.0207694		4.38342	1.20876	0.0138962		3.73509	0.912491	0.00769166		4.0606	1.00573	0.0155526		3.79288	0.918957	0.00806978		3.73594	0.910384	0.0132765
4.47729	1.39493	0.0233338		3.83604	1.10593	0.044106		4.12816	1.14536	0.0192992		3.92682	1.04221	0.0204664		3.8132	1.01391	0.0209054		4.4067	1.23653	0.0139998		3.75492	0.924186	0.00774384		4.08217	1.01314	0.0156458		3.81303	0.913032	0.00811948		3.75578	0.895931	0.0133545
4.50094	1.33698	0.0234631		3.8563	1.03149	0.0444165		4.14997	1.16033	0.0194198		3.94757	1.01224	0.0205764		3.83335	0.989936	0.021043		4.42998	1.21341	0.0140824		3.77476	0.914904	0.00779235		4.10374	1.00852	0.015747		3.83317	0.909613	0.00816712		3.77562	0.886901	0.013427
4.52459	1.35247	0.0237359		3.87657	1.00693	0.0449589		4.17178	1.11071	0.0196349		3.96832	1.02677	0.0208293		3.85349	0.992208	0.0213111		4.45326	1.21699	0.0142408		3.7946	0.90083	0.00787893		4.1253	1.00941	0.0159392		3.85332	0.889286	0.0082576		3.79547	0.878991	0.0135873
4.54825	1.31517	0.0242613		3.89683	0.894044	0.045958		4.19359	1.0936	0.0200701		3.98906	1.06337	0.0213349		3.87364	0.983952	0.0217811		4.47654	1.19078	0.0145531		3.81444	0.89198	0.00805404		4.14687	0.973649	0.0162829		3.87346	0.896497	0.00844208		3.81531	0.885375	0.0138913
4.5719	1.32221	0.0245083		3.9171	1.09287	0.0464014		4.2154	1.15922	0.0203007		4.00981	0.990638	0.0215024		3.89378	0.984774	0.0219954		4.49982	1.18515	0.0146946		3.83428	0.882898	0.00813238		4.16844	0.983137	0.0164593		3.89361	0.871425	0.00852561		3.83515	0.883619	0.0140292
4.59556	1.31939	0.0247943		3.93737	0.940217	0.0470023		4.2372	1.14576	0.0205417		4.03055	1.03274	0.0217808		3.91393	0.978795	0.022254		4.52311	1.15539	0.0148615		3.85411	0.885877	0.0082325		4.19	0.976181	0.0166565		3.91375	0.877256	0.00863063		3.85499	0.883481	0.0142012
4.61921	1.27661	0.0253189		3.95763	0.976145	0.0479912		4.25901	1.09717	0.0209744		4.0513	0.98508	0.0222149		3.93407	0.959995	0.0227309		4.54639	1.15658	0.0151781		3.87395	0.873147	0.00840145		4.21157	0.969477	0.0170096		3.9339	0.868571	0.00880648		3.87484	0.86031	0.0144867
4.64287	1.33395	0.0255311		3.9779	1.03835	0.0484317		4.28083	1.08523	0.0211236		4.07205	1.02033	0.0223942		3.95422	0.9661	0.0229022		4.56967	1.15035	0.0152915		3.89379	0.866881	0.00846207		4.23314	0.974574	0.0171388		3.95404	0.864865	0.00887405		3.89468	0.875177	0.0146056
4.66652	1.3375	0.0259327		3.99817	1.02737	0.0491295		4.30264	1.07716	0.0214514		4.0928	1.0346	0.0227704		3.97437	0.965091	0.023277		4.59295	1.11411	0.0155138		3.91363	0.87069	0.00859964		4.25471	0.939074	0.0173987		3.97419	0.846609	0.00900632		3.91452	0.876644	0.0148318
4.69018	1.3371	0.0262637		4.01844	0.900042	0.049857		4.32445	1.08516	0.0217329		4.11354	1.00216	0.0230493		3.99451	0.926898	0.0235744		4.61623	1.11851	0.0157235		3.93347	0.873838	0.00871381		4.27627	0.934277	0.0176355		3.99433	0.849061	0.00912606		3.93437	0.849649	0.0150223
4.71383	1.27859	0.026401		4.0387	0.915591	0.0500987		4.34626	1.09094	0.0218534		4.13429	0.983411	0.023178		4.01466	0.940851	0.0236944		4.63951	1.13942	0.0158103		3.9533	0.850954	0.00875858		4.29784	0.938055	0.0177242		4.01448	0.833376	0.00916919		3.95421	0.832452	0.0150873
4.73748	1.22776	0.0267145		4.05897	0.931473	0.0507639		4.36806	1.05351	0.0221391		4.15503	1.02272	0.0234844		4.0348	0.877897	0.0239951		4.66279	1.13327	0.0160138		3.97314	0.847868	0.0088677		4.31941	0.914905	0.0179502		4.03462	0.849124	0.00929076		3.97405	0.832895	0.0152784
4.76114	1.2162	0.0269381		4.07923	1.04797	0.0512095		4.38987	1.07574	0.0223327		4.17578	0.961744	0.0236724		4.05495	0.949944	0.0242144		4.68608	1.09499	0.0161337		3.99298	0.852538	0.00894525		4.34097	0.944857	0.018116		4.05477	0.840063	0.00937135		3.99389	0.811921	0.0154094
4.78479	1.2278	0.0270714		4.0995	0.968687	0.0514144		4.41168	1.04512	0.0224203		4.19652	0.976144	0.0237711		4.0751	0.934394	0.0243129		4.70936	1.07982	0.0161893		4.01282	0.863525	0.00898444		4.36254	0.900359	0.0181835		4.07491	0.842609	0.00940475		4.01373	0.828652	0.0154776
4.80845	1.19743	0.0273601		4.11977	0.990104	0.0520122		4.43349	1.05065	0.0226777		4.21727	0.925454	0.0240263		4.09524	0.917279	0.0246097		4.73264	1.0629	0.0163797		4.03266	0.834827	0.00908341		4.38411	0.887934	0.0183989		4.09506	0.829575	0.00951619		4.03358	0.833264	0.015657
4.8321	1.20761	0.0277454		4.14004	1.01705	0.0527249		4.45531	1.02838	0.0229875		4.23802	0.942675	0.0243567		4.11539	0.899508	0.0249517		4.75592	1.08146	0.016609		4.05249	0.827587	0.00920319		4.40567	0.882559	0.0186437		4.1152	0.819099	0.00963957		4.05342	0.805847	0.015864
4.85576	1.22359	0.027763		4.1603	0.919264	0.052756		4.47712	1.05788	0.0229845		4.25877	0.97153	0.0243562		4.13554	0.970934	0.0249466		4.7792	1.06489	0.016599		4.07233	0.825083	0.00920145		4.42724	0.890248	0.0186406		4.13535	0.790649	0.00963498		4.07326	0.797085	0.0158515
4.87941	1.20373	0.0281293		4.18057	0.925051	0.0534244		4.49892	1.01452	0.0233105		4.27951	0.940681	0.0247027		4.15568	0.86493	0.025279		4.80248	1.03952	0.0168141		4.09217	0.808521	0.0093289		4.44881	0.886392	0.0189045		4.15549	0.79317	0.0097652		4.09311	0.839092	0.0160947
4.90307	1.13577	0.028475		4.20083	0.942989	0.0542344		4.52073	1.01975	0.0235968		4.30026	0.926033	0.0250256		4.17583	0.914214	0.0256332		4.82576	1.04915	0.0170483		4.11201	0.803724	0.0094537		4.47038	0.877812	0.0191601		4.17564	0.796973	0.00989185		4.11295	0.756969	0.016274
4.92672	1.20969	0.0286013		4.2211	0.85171	0.0543891		4.54254	1.01691	0.0236861		4.321	0.976674	0.0251184		4.19597	0.878967	0.0257202		4.84905	1.0362	0.0170964		4.13185	0.800562	0.00947783		4.49194	0.895976	0.0192247		4.19578	0.78776	0.00992682		4.13279	0.795234	0.0163455
4.95037	1.17462	0.0289259		4.24137	0.861315	0.0550871		4.56435	1.00826	0.0239795		4.34175	0.886434	0.0253998		4.21612	0.855808	0.0260285		4.87233	1.01418	0.017297		4.15168	0.805904	0.00959608		4.51351	0.850703	0.0194411		4.21593	0.787346	0.0100448		4.15263	0.790041	0.0165428
4.97403	1.14047	0.029229		4.26163	0.7393	0.0556509		4.58616	0.99276	0.0242375		4.36249	0.90693	0.0256885		4.23626	0.871501	0.0263107		4.89561	1.02557	0.0174979		4.17152	0.794026	0.00970204		4.53508	0.83384	0.0196622		4.23607	0.769828	0.0101526		4.17247	0.773991	0.0167156
4.99769	1.1538	0.0294142		4.2819	0.910979	0.0559804		4.60798	0.986019	0.0243637		4.38324	0.910721	0.0258336		4.25641	0.855992	0.0264611		4.91889	0.997455	0.0175869		4.19136	0.793458	0.0097521		4.55664	0.830135	0.0197741		4.25622	0.771967	0.0102069		4.19232	0.785853	0.0168147
5.02134	1.13201	0.0296952		4.30217	0.744573	0.0565981		4.62978	0.970292	0.0246156		4.40399	0.889443	0.0260854		4.27656	0.917178	0.0267177		4.94217	1.01962	0.0177678		4.2112	0.782167	0.00985041		4.57821	0.827627	0.0199826		4.27636	0.755156	0.0103102		4.21216	0.747285	0.016972
5.04499	1.15497	0.0301319		4.32243	0.781739	0.0573936		4.65159	0.910313	0.0249556		4.42473	0.911412	0.0264835		4.2967	0.844252	0.0271166		4.96545	0.963835	0.0180052		4.23104	0.76403	0.00998907		4.59978	0.818675	0.0202607		4.29651	0.747472	0.010453		4.232	0.768043	0.0172232
5.06865	1.14589	0.0303275		4.3427	0.969408	0.0578371		4.6734	0.989558	0.0251498		4.44548	0.852755	0.0266345		4.31685	0.873804	0.0272977		4.98873	0.962355	0.0181268		4.25087	0.767065	0.0100631		4.62134	0.824797	0.0204084		4.31665	0.744522	0.0105251		4.25185	0.761767	0.0173348
5.0923	1.08807	0.0311726		4.36297	0.903088	0.0593755		4.69521	0.907669	0.0258222		4.46623	0.89151	0.0274		4.33699	0.860399	0.0280536		5.01202	0.967595	0.0186302		4.27071	0.757294	0.0103349		4.64291	0.823966	0.0209769		4.3368	0.747501	0.0108165		4.27169	0.739499	0.0178093
5.11595	1.0952	0.0317571		4.38323	0.869704	0.0605187		4.71702	0.915713	0.0263096		4.48697	0.881881	0.0279003		4.35714	0.860014	0.0285965		5.0353	0.906599	0.0189578		4.29055	0.738721	0.0105229		4.66448	0.788736	0.0213697		4.35694	0.744384	0.0110218		4.29153	0.738889	0.0181429
5.13961	1.10576	0.0323207		4.4035	0.853416	0.061612		4.73883	0.968788	0.0267953		4.50772	0.935163	0.0284151		4.37728	0.854082	0.0291216		5.05858	0.939641	0.0193025		4.31039	0.750129	0.010711		4.68604	0.763881	0.021737		4.37709	0.706849	0.011205		4.31137	0.751629	0.0184693
5.16326	1.07474	0.0327053		4.42376	0.820259	0.0623723		4.76064	0.943408	0.027104		4.52846	0.827452	0.028705		4.39743	0.816234	0.0294478		5.08186	0.927158	0.0195451		4.33023	0.737005	0.010844		4.70761	0.78662	0.0220002		4.39723	0.718878	0.0113396		4.33121	0.74899	0.0186929
5.18692	1.09133	0.0332449		4.44403	0.744345	0.0633884		4.78245	0.939196	0.0275524		4.54921	0.832013	0.0291681		4.41758	0.755363	0.0299171		5.10514	0.936881	0.0198616		4.35006	0.724124	0.0110135		4.72918	0.759561	0.0223615		4.41738	0.708146	0.0115236		4.35106	0.720419	0.0189698
5.21057	1.07648	0.0336816		4.4643	0.723023	0.0643021		4.80426	0.882113	0.0278968		4.56996	0.817907	0.0295734		4.43772	0.812435	0.0303193		5.12842	0.906254	0.020105		4.3699	0.73681	0.0111598		4.75074	0.744348	0.0226555		4.43752	0.707851	0.011674		4.3709	0.744066	0.0192421
5.23423	1.01107	0.0338635		4.48457	0.782595	0.0646318		4.82607	0.883204	0.0280492		4.5907	0.814227	0.0297349		4.45787	0.808257	0.0304875		5.15171	0.862791	0.0202004		4.38974	0.723805	0.011222		4.77231	0.723879	0.0227779		4.45767	0.701935	0.0117409		4.39074	0.732687	0.0193496
5.25788	0.975798	0.0341805		4.50483	0.770099	0.0653168		4.84788	0.912877	0.0283824		4.61145	0.853158	0.0300742		4.47801	0.7695	0.0308023		5.17499	0.904879	0.0204356		4.40958	0.712406	0.0113449		4.79388	0.802569	0.0230404		4.47781	0.685018	0.0118612		4.41059	0.692488	0.0195385
5.28154	1.03874	0.0344557		4.5251	0.742962	0.0657945		4.86969	0.895709	0.0285913		4.63219	0.823922	0.030274		4.49816	0.805375	0.0310317		5.19827	0.850958	0.0205643		4.42942	0.69141	0.0114163		4.81545	0.711334	0.0231969		4.49796	0.696203	0.0119507		4.43043	0.703317	0.0196841
5.30519	1.02414	0.0346466		4.54536	0.848208	0.0662002		4.8915	0.911703	0.0287523		4.65294	0.855993	0.0304854		4.5183	0.798303	0.0312125		5.22155	0.89266	0.020708		4.44925	0.695424	0.0114852		4.83701	0.742363	0.0233374		4.5181	0.67973	0.0120138		4.45027	0.686665	0.0197723
5.32884	0.96425	0.035236		4.56563	0.635397	0.0674054		4.91331	0.865893	0.0292178		4.67369	0.810099	0.0309523		4.53845	0.743503	0.0317541		5.24483	0.874669	0.0210523		4.46909	0.708564	0.0116869		4.85858	0.759982	0.0237427		4.53825	0.668091	0.0122146		4.47011	0.654523	0.0201031
5.3525	0.953145	0.035391		4.5859	0.8531	0.0677214		4.93512	0.905214	0.0293794		4.69444	0.842058	0.0311391		4.5586	0.776985	0.0319236		5.26811	0.85381	0.0211455		4.48893	0.687504	0.0117395		4.88015	0.690314	0.0238417		4.55839	0.655733	0.0122729		4.48996	0.649815	0.0202055
5.37615	0.99338	0.0353974		4.60617	0.736438	0.0676691		4.95693	0.846146	0.0293627		4.71518	0.834139	0.0311364		4.57874	0.760698	0.0319326		5.29139	0.860077	0.0211607		4.50877	0.686714	0.01174		4.90171	0.729339	0.0238536		4.57854	0.642993	0.0122683		4.5098	0.696128	0.020236
5.39981	1.02863	0.0352808		4.62643	0.816763	0.0673899		4.97874	0.872354	0.0292574		4.73593	0.814928	0.0309977		4.59889	0.772443	0.0317925		5.31468	0.863214	0.0210601		4.52861	0.664414	0.0116811		4.92328	0.731424	0.0237637		4.59868	0.641082	0.0122171		4.52964	0.671387	0.0201346
5.42346	0.956795	0.0349412		4.6467	0.786093	0.0668459		5.00055	0.856236	0.0289899		4.75667	0.79561	0.0307294		4.61904	0.712727	0.0314935		5.33796	0.831605	0.0208736		4.54844	0.685484	0.0115858		4.94485	0.723195	0.0235474		4.61883	0.658818	0.0121156		4.54948	0.652576	0.0199474
5.44712	0.953153	0.0355613		4.66696	0.825885	0.068003		5.02236	0.899779	0.0295078		4.77742	0.784571	0.0312425		4.63918	0.699191	0.0320376		5.36124	0.809612	0.0212325		4.56828	0.653456	0.0117843		4.96641	0.68934	0.0239671		4.63897	0.63912	0.0123187		4.56933	0.644166	0.0203089
5.47077	0.950999	0.0359684		4.68723	0.742171	0.0687367		5.04417	0.892308	0.029836		4.79816	0.822881	0.0316256		4.65933	0.726401	0.0324123		5.38452	0.781387	0.0214626		4.58812	0.657076	0.0119223		4.98798	0.689873	0.0242353		4.65912	0.622788	0.0124501		4.58917	0.655313	0.020545
5.49442	0.933975	0.0360173		4.7075	0.79972	0.0689112		5.06598	0.847607	0.0298863		4.81891	0.818263	0.0316651		4.67947	0.723723	0.0324539		5.4078	0.757168	0.0214897		4.60796	0.653878	0.0119358		5.00955	0.68922	0.0242768		4.67926	0.634194	0.0124853		4.60901	0.60928	0.0205342
5.51808	0.965731	0.0368286		4.72776	0.884684	0.0704097		5.08779	0.848283	0.0305156		4.83966	0.734747	0.0323126		4.69962	0.725527	0.0331725		5.43108	0.782565	0.0219671		4.6278	0.659516	0.0122027		5.03112	0.646944	0.0247866		4.69941	0.616411	0.0127484		4.62885	0.628456	0.0210011
5.54174	0.89036	0.0370323		4.74803	0.794555	0.0708345		5.1096	0.831719	0.0307197		4.86041	0.811369	0.0325732		4.71977	0.664134	0.033408		5.45436	0.782347	0.0221081		4.64763	0.647576	0.0122805		5.05268	0.701498	0.0249761		4.71955	0.610358	0.0128312		4.6487	0.60358	0.0211357
5.56539	0.834453	0.0370804		4.7683	0.661488	0.0709712		5.13141	0.85745	0.0308008		4.88115	0.754232	0.0326169		4.73991	0.712339	0.0334709		5.47765	0.806005	0.0221672		4.66747	0.651458	0.0123064		5.07425	0.63062	0.0250001		4.7397	0.590165	0.0128537		4.66854	0.615626	0.0211878
5.58904	0.957068	0.0378264		4.78856	0.760979	0.0723386		5.15322	0.785084	0.0313576		4.9019	0.74151	0.0332204		4.76006	0.716069	0.0340722		5.50093	0.788596	0.0225771		4.68731	0.638074	0.0125299		5.09582	0.655661	0.0254942		4.75984	0.595224	0.0130956		4.68838	0.62267	0.0215936
5.6127	0.99324	0.0382674		4.80883	0.652113	0.0731978		5.17503	0.851969	0.031734		4.92264	0.750681	0.0336013		4.7802	0.696062	0.0344617		5.52421	0.77826	0.0228289		4.70715	0.645651	0.0126713		5.11738	0.64705	0.0257807		4.77999	0.586064	0.0132406		4.70822	0.591171	0.0218111
5.63635	0.915544	0.0380167		4.8291	0.684094	0.0727557		5.19684	0.832171	0.0315281		4.94339	0.669361	0.0333681		4.80035	0.62295	0.034265		5.54749	0.760952	0.0226873		4.72699	0.622865	0.0125953		5.13895	0.639252	0.0256258		4.80013	0.588597	0.0131639		4.72807	0.61222	0.0216944
5.66	0.934117	0.0387743		4.84936	0.623742	0.0742395		5.21865	0.795073	0.0321615		4.96413	0.760908	0.0340702		4.82049	0.667581	0.0349462		5.57077	0.772477	0.0231481		4.74683	0.609706	0.0128458		5.16052	0.665627	0.0261369		4.82028	0.579268	0.013424		4.74791	0.596043	0.0221332
5.68366	0.890937	0.0389671		4.86963	0.685775	0.0745943		5.24046	0.813871	0.0323193		4.98488	0.74875	0.0342605		4.84064	0.676151	0.035141		5.59405	0.794085	0.02328		4.76666	0.598983	0.0129102		5.18208	0.634408	0.0262801		4.84042	0.570469	0.0134932		4.76775	0.568133	0.0222236
5.70732	0.795765	0.0389309		4.8899	0.748074	0.0746205		5.26227	0.77263	0.0323271		5.00563	0.706686	0.0342513		4.86079	0.680417	0.0351266		5.61733	0.739269	0.0232636		4.7865	0.605672	0.0129144		5.20365	0.618889	0.0262712		4.86057	0.573875	0.0134914		4.7876	0.566752	0.0222262
5.73097	0.891364	0.0397629		4.91016	0.626403	0.076153		5.28408	0.767851	0.0329816		5.02637	0.709393	0.0349392		4.88093	0.702406	0.0358682		5.64062	0.746233	0.0237338		4.80634	0.575148	0.0131698		5.22522	0.566091	0.0268047		4.88071	0.560019	0.0137662		4.80744	0.550667	0.0226679
5.75462	0.926725	0.0397793		4.93043	0.793467	0.0761814		5.30589	0.775432	0.0329919		5.04712	0.771991	0.0349652		4.90108	0.654779	0.035868		5.6639	0.688962	0.0237281		4.82618	0.623615	0.0131853		5.24678	0.58699	0.0268288		4.90086	0.562783	0.0137734		4.82728	0.613454	0.0227256
5.77828	0.814349	0.0399664		4.9507	0.665254	0.0765904		5.3277	0.763358	0.0331963		5.06787	0.712363	0.0351349		4.92122	0.668536	0.0360807		5.68718	0.685089	0.0238622		4.84602	0.584485	0.0132508		5.26835	0.604925	0.0269727		4.921	0.560526	0.0138485		4.84712	0.589964	0.0228326
5.80193	0.873623	0.0405321		4.97096	0.685719	0.0776958		5.34951	0.741305	0.0336066		5.08861	0.626066	0.0356064		4.94137	0.617921	0.0365284		5.71046	0.700722	0.0241864		4.86585	0.616081	0.0134438		5.28992	0.584565	0.0273398		4.94115	0.547644	0.0140318		4.86696	0.546157	0.0231143
5.82559	0.870894	0.0408471		4.99123	0.567166	0.0782482		5.37132	0.800787	0.0338966		5.10936	0.691551	0.0358758		4.96151	0.638337	0.0368391		5.73374	0.702792	0.0243622		4.88569	0.626224	0.0135426		5.31149	0.550604	0.0275292		4.96129	0.550735	0.0141439		4.88681	0.57613	0.0233099
5.84924	0.863783	0.0410042		5.01149	0.604808	0.0786517		5.39313	0.763249	0.0340359		5.1301	0.693954	0.0360307		4.98166	0.642057	0.0369933		5.75702	0.763258	0.0244996		4.90553	0.569907	0.013594		5.33305	0.564403	0.0276631		4.98144	0.54701	0.0141971		4.90665	0.524582	0.0233847
5.8729	0.886608	0.0415169		5.03176	0.742612	0.0795789		5.41494	0.746354	0.0344521		5.15085	0.618527	0.0364498		5.00181	0.657488	0.0374303		5.7803	0.684109	0.0247777		4.92537	0.56073	0.0137551		5.35462	0.624216	0.0280235		5.00158	0.546004	0.0143765		4.92649	0.540624	0.0236781
5.89655	0.879452	0.0421045		5.05203	0.733722	0.0807121		5.43675	0.750087	0.0349562		5.1716	0.678895	0.0369905		5.02195	0.663299	0.0380254		5.80359	0.718214	0.0251479		4.94521	0.575662	0.0139589		5.37619	0.604226	0.0284354		5.02173	0.533151	0.0145786		4.94634	0.543625	0.024024
5.92021	0.810247	0.0431629		5.0723	0.666633	0.0828352		5.45856	0.673812	0.0358048		5.19234	0.673419	0.0379431		5.0421	0.624803	0.0389737		5.82687	0.672217	0.0257773		4.96504	0.577966	0.0143183		5.39775	0.55128	0.0291383		5.04187	0.533417	0.0149587		4.96618	0.517548	0.0246358
5.94386	0.830394	0.0436014		5.09256	0.706062	0.0835336		5.48037	0.713241	0.0361684		5.21309	0.671307	0.0383059		5.06225	0.627513	0.0393374		5.85015	0.701974	0.026039		4.98488	0.55732	0.0144516		5.41932	0.559833	0.0294326		5.06202	0.507787	0.0150949		4.98602	0.503142	0.0248693
5.96751	0.79623	0.0438678		5.11283	0.621724	0.0841444		5.50218	0.613635	0.0363822		5.23384	0.693323	0.0385381		5.08239	0.618198	0.0395884		5.87343	0.671038	0.0261907		5.00472	0.558547	0.0145443		5.44089	0.554824	0.0296345		5.08216	0.505011	0.0151903		5.00586	0.532628	0.0250387
5.99117	0.774694	0.0446622		5.13309	0.528336	0.0856762		5.52399	0.690765	0.0370869		5.25458	0.605614	0.0392203		5.10254	0.616333	0.0403235		5.89671	0.693098	0.0267029		5.02456	0.563718	0.0148189		5.46245	0.525955	0.0301858		5.10231	0.503657	0.0154786		5.0257	0.536277	0.0255216
6.01482	0.84169	0.0451732		5.15336	0.592226	0.0866599		5.5458	0.763737	0.0375241		5.27533	0.629674	0.0397213		5.12268	0.559247	0.0407952		5.91999	0.668161	0.0269888		5.0444	0.556824	0.0149927		5.48402	0.534414	0.0305326		5.12245	0.507376	0.0156533		5.04555	0.521629	0.0258227
6.03847	0.813331	0.0457862		5.17363	0.606749	0.0877824		5.56761	0.667363	0.0379779		5.29607	0.651554	0.0402179		5.14283	0.5373	0.0413372		5.94328	0.649991	0.0273446		5.06423	0.553447	0.0151914		5.50559	0.517764	0.0309208		5.1426	0.51706	0.0158641		5.06539	0.499596	0.0261269
6.06213	0.763202	0.0464863		5.1939	0.533118	0.089162		5.58942	0.681519	0.0385838		5.31682	0.612618	0.0408292		5.16298	0.669089	0.0419786		5.96656	0.633803	0.0277595		5.08407	0.534528	0.0154201		5.52715	0.547643	0.0314248		5.16274	0.490571	0.0161046		5.08523	0.514718	0.0265483
6.08579	0.802622	0.047036		5.21416	0.841469	0.0901973		5.61123	0.681211	0.0390049		5.33757	0.58402	0.0412856		5.18312	0.549618	0.0424453		5.98984	0.633609	0.0280767		5.10391	0.549239	0.0155967		5.54872	0.52929	0.03178		5.18289	0.483264	0.0162935		5.10508	0.45746	0.0268246
6.10944	0.754985	0.0469732		5.23443	0.458973	0.0902539		5.63304	0.699994	0.0390266		5.35831	0.579749	0.0412643		5.20327	0.544022	0.0424162		6.01312	0.676097	0.0280853		5.12375	0.502493	0.0155805		5.57029	0.494719	0.0317467		5.20303	0.483523	0.0162782		5.12492	0.477342	0.0268092
6.13309	0.855234	0.0482246		5.25469	0.680739	0.0925352		5.65485	0.75403	0.0400106		5.37906	0.616481	0.0423315		5.22341	0.619534	0.0434919		6.0364	0.67854	0.0288216		5.14359	0.51043	0.0159908		5.59186	0.552351	0.0325886		5.22318	0.498871	0.0167071		5.14476	0.510179	0.0275312
6.15675	0.774057	0.0483803		5.27496	0.624459	0.0928589		5.67666	0.656176	0.0401408		5.3998	0.656786	0.0425169		5.24356	0.582731	0.0436538		6.05968	0.658501	0.0289194		5.16342	0.53462	0.0160441		5.61342	0.50793	0.0326981		5.24332	0.486645	0.0167648		5.1646	0.517681	0.0276323
6.1804	0.814976	0.0486973		5.29523	0.717066	0.0934006		5.69847	0.673917	0.0403786		5.42055	0.503712	0.0427468		5.2637	0.600361	0.043946		6.08296	0.709384	0.0291252		5.18326	0.538783	0.0161511		5.63499	0.53451	0.0329349		5.26347	0.470415	0.0168597		5.18444	0.493396	0.0278012
6.20406	0.730066	0.0483571		5.31549	0.805935	0.0927982		5.72028	0.697975	0.0401626		5.4413	0.647266	0.042559		5.28385	0.599033	0.0436856		6.10625	0.619501	0.0288906		5.2031	0.518209	0.0160507		5.65656	0.507334	0.0327122		5.28361	0.475682	0.016768		5.20429	0.479238	0.0276135
6.22771	0.756137	0.0485665		5.33576	0.48956	0.0932603		5.74209	0.6889	0.0403004		5.46205	0.575563	0.042635		5.304	0.616615	0.0438671		6.12953	0.651978	0.029034		5.22294	0.533201	0.0161127		5.67812	0.540715	0.0328486		5.30376	0.440091	0.0168172		5.22413	0.467848	0.0277313
6.25137	0.763724	0.0483507		5.35603	0.573436	0.0928542		5.7639	0.673015	0.0401374		5.48279	0.590601	0.0424822		5.32414	0.513401	0.0436582		6.15281	0.570659	0.0288708		5.24278	0.483743	0.0160345		5.69969	0.501179	0.0327066		5.3239	0.433702	0.0167436		5.24397	0.484385	0.02761
6.27502	0.701513	0.0489592		5.37629	0.566252	0.0939526		5.78571	0.701649	0.0406655		5.50354	0.538723	0.0429986		5.34429	0.521411	0.0442242		6.17609	0.616703	0.0292565		5.26261	0.495843	0.0162512		5.72126	0.467112	0.0331008		5.34405	0.4602	0.0169736		5.26382	0.43059	0.0279521
6.29868	0.744	0.0489243		5.39656	0.781194	0.0939279		5.80752	0.640981	0.0406368		5.52428	0.556936	0.042979		5.36443	0.476355	0.044178		6.19937	0.686047	0.029279		5.28245	0.495832	0.0162345		5.74282	0.486535	0.0331071		5.36419	0.447226	0.0169502		5.28366	0.513359	0.0279732
6.32233	0.784938	0.048793		5.41683	0.620637	0.0936755		5.82933	0.6192	0.0404976		5.54503	0.590909	0.0428608		5.38458	0.492391	0.0440457		6.22265	0.61451	0.0291453		5.30229	0.489521	0.0161784		5.76439	0.454305	0.0329949		5.38434	0.441413	0.0168962		5.3035	0.475858	0.0278656
6.34598	0.729517	0.0493874		5.43709	0.634611	0.0947519		5.85114	0.664795	0.040998		5.56577	0.512145	0.0433666		5.40472	0.529252	0.0445791		6.24593	0.57616	0.029493		5.32213	0.46083	0.0163676		5.78596	0.581037	0.0334196		5.40448	0.432115	0.0170939		5.32334	0.432294	0.0281679
6.36964	0.74681	0.0498034		5.45736	0.61138	0.0956456		5.87294	0.599604	0.041336		5.58652	0.588833	0.0437492		5.42487	0.610613	0.0449511		6.26922	0.610741	0.0297468		5.34197	0.490956	0.0165112		5.80752	0.493053	0.0336788		5.42463	0.430071	0.0172389		5.34318	0.477202	0.0284389
6.39329	0.727534	0.0496689		5.47763	0.568144	0.0953961		5.89476	0.703158	0.0412698		5.60727	0.56837	0.0436355		5.44502	0.467836	0.0448491		6.2925	0.640964	0.029707		5.3618	0.462161	0.0164765		5.82909	0.472451	0.0336088		5.44477	0.422058	0.0172092		5.36303	0.444187	0.0283634
6.41695	0.651808	0.050051		5.49789	0.652814	0.0961625		5.91657	0.685154	0.0415959		5.62801	0.657617	0.044059		5.46516	0.53682	0.0452178		6.31578	0.618436	0.0299306		5.38164	0.474144	0.0166131		5.85066	0.508857	0.0339067		5.46492	0.410235	0.017336		5.38287	0.43831	0.0285768
6.4406	0.78283	0.0504525		5.51816	0.460246	0.0968782		5.93838	0.61118	0.0418415		5.64876	0.613477	0.0443148		5.48531	0.543468	0.0454988		6.33906	0.654258	0.0301612		5.40148	0.48305	0.0167327		5.87223	0.478437	0.0341167		5.48506	0.473393	0.0174751		5.40271	0.457573	0.0287938
6.46426	0.707582	0.0505982		5.53843	0.662248	0.09714		5.96019	0.609241	0.0420117		5.66951	0.547288	0.0444454		5.50546	0.565206	0.0456844		6.36234	0.605017	0.0302298		5.42132	0.453842	0.0167825		5.89379	0.461291	0.034237		5.50521	0.427	0.0175225		5.42256	0.484879	0.0288951
6.48791	0.71013	0.0512686		5.55869	0.55324	0.0984418		5.982	0.624721	0.0425978		5.69025	0.474468	0.0450483		5.5256	0.526479	0.0463297		6.38562	0.684347	0.0307111		5.44116	0.484517	0.0170128		5.91536	0.427751	0.0347058		5.52535	0.429586	0.0177744		5.4424	0.398124	0.0292762
6.51156	0.726256	0.0512713		5.57896	0.627433	0.0985181		6.0038	0.648944	0.0425699		5.711	0.582124	0.0450748		5.54575	0.513182	0.0462956		6.4089	0.619626	0.0306533		5.46099	0.485571	0.0170082		5.93693	0.472523	0.0346917		5.5455	0.395157	0.017747		5.46224	0.442541	0.0292713
6.53522	0.730736	0.0513301		5.59922	0.582331	0.09861		6.02561	0.65948	0.0425883		5.73174	0.55378	0.045054		5.56589	0.511558	0.0462996		6.43219	0.657952	0.0307026		5.48083	0.441239	0.0170156		5.95849	0.471055	0.0347399		5.56564	0.413585	0.0177735		5.48208	0.414763	0.0292907
6.55888	0.708886	0.0520522		5.61949	0.543701	0.0999523		6.04743	0.563902	0.0432		5.75249	0.589591	0.0457612		5.58604	0.499757	0.0470069		6.45547	0.65205	0.031141		5.50067	0.461482	0.017264		5.98006	0.43414	0.0352257		5.58579	0.410081	0.0180267		5.50193	0.44727	0.0297313
6.58253	0.749061	0.0520922		5.63976	0.615762	0.100135		6.06924	0.635015	0.0432353		5.77324	0.541451	0.0457378		5.60619	0.518601	0.0470548		6.47875	0.612935	0.0311487		5.52051	0.461288	0.0172764		6.00163	0.495303	0.0352685		5.60593	0.429818	0.0180356		5.52177	0.428089	0.0297349
6.60618	0.642804	0.0522159		5.66003	0.664454	0.1003		6.09105	0.569286	0.0433337		5.79398	0.568683	0.0458703		5.62633	0.473527	0.0471481		6.50203	0.596795	0.0312263		5.54035	0.44359	0.0173178		6.02319	0.465259	0.0353587		5.62608	0.41604	0.0180867		5.54161	0.34506	0.0297799
6.62984	0.648401	0.0526836		5.68029	0.434165	0.10129		6.11286	0.647132	0.0437716		5.81473	0.57187	0.0463263		5.64648	0.5566	0.0475925		6.52531	0.628382	0.0315323		5.56018	0.454447	0.0174779		6.04476	0.466387	0.0356812		5.64622	0.415083	0.0182614		5.56145	0.388441	0.0300757
6.65349	0.787674	0.0529616		5.70056	0.456157	0.101642		6.13466	0.612733	0.0439506		5.83548	0.513721	0.0464775		5.66662	0.45787	0.0477922		6.54859	0.640239	0.0316783		5.58002	0.460197	0.0175593		6.06633	0.484773	0.0358393		5.66637	0.407001	0.0183308		5.5813	0.42679	0.0302233
6.67714	0.844087	0.0529968		5.72082	0.426145	0.101752		6.15647	0.67572	0.0439675		5.85622	0.527078	0.0464813		5.68677	0.446195	0.0478093		6.57188	0.551467	0.0316406		5.59986	0.45036	0.0175596		6.08789	0.392501	0.0358369		5.68651	0.410265	0.018325		5.60114	0.348624	0.0301948
6.7008	0.725738	0.053953		5.74109	0.696622	0.10351		6.17828	0.633627	0.0447659		5.87697	0.487632	0.0473395		5.70691	0.391757	0.0486768		6.59516	0.59855	0.0322485		5.6197	0.445651	0.0178763		6.10946	0.466969	0.0365013		5.70666	0.387181	0.0186601		5.62098	0.39212	0.0307622
6.72445	0.692891	0.0537811		5.76136	0.567072	0.103438		6.20009	0.513091	0.0446313		5.89771	0.579642	0.0473074		5.72706	0.460297	0.0485587		6.61844	0.619327	0.0321775		5.63954	0.461731	0.0178456		6.13103	0.503984	0.0364368		5.7268	0.376831	0.0186257		5.64082	0.375407	0.0306985
6.74811	0.675208	0.0540023		5.78163	0.586381	0.103783		6.22191	0.523709	0.0448387		5.91846	0.596433	0.0474709		5.74721	0.52189	0.0487555		6.64172	0.559166	0.0322914		5.65937	0.436238	0.0179168		6.1526	0.468183	0.0365808		5.74695	0.387531	0.0187027		5.66067	0.387771	0.0308273
6.77176	0.689224	0.0545122		5.80189	0.590485	0.104778		6.24372	0.582846	0.0452623		5.93921	0.536994	0.0479214		5.76735	0.509022	0.0492226		6.665	0.560842	0.0326052		5.67921	0.432934	0.0180877		6.17416	0.403651	0.0369262		5.76709	0.382995	0.0188784		5.68051	0.405928	0.0311354
6.79542	0.658941	0.0546461		5.82216	0.56452	0.1051		6.26552	0.602091	0.0453816		5.95995	0.547161	0.0480443		5.7875	0.530616	0.0493698		6.68828	0.575944	0.0327029		5.69905	0.465618	0.0181443		6.19573	0.36721	0.0370159		5.78724	0.366915	0.0189281		5.70035	0.37269	0.0312022
6.81907	0.70964	0.0549709		5.84242	0.447591	0.10563		6.28733	0.565931	0.0456046		5.9807	0.536268	0.0482761		5.80764	0.459558	0.0496745		6.71156	0.53935	0.0328472		5.71889	0.440834	0.0182381		6.2173	0.433827	0.0372313		5.80738	0.402041	0.0190366		5.7202	0.433949	0.0314066
6.84273	0.717733	0.0554815		5.86269	0.445393	0.106543		6.30914	0.534389	0.0460104		6.00144	0.551261	0.0486779		5.82779	0.444239	0.0500598		6.73485	0.584154	0.0331484		5.73873	0.429312	0.0183931		6.23886	0.462366	0.0375488		5.82753	0.353671	0.0191765		5.74004	0.365977	0.0316384
6.86638	0.70677	0.0555919		5.88296	0.461679	0.106912		6.33095	0.599547	0.0461538		6.02219	0.560477	0.0488305		5.84793	0.519478	0.0501873		6.75813	0.559719	0.0332392		5.75856	0.434098	0.0184452		6.26043	0.408476	0.0376481		5.84767	0.398483	0.0192484		5.75988	0.356765	0.0317158
6.89003	0.62581	0.055962		5.90322	0.512306	0.107537		6.35276	0.550464	0.0464564		6.04294	0.480902	0.0491453		5.86808	0.466485	0.0505014		6.78141	0.559245	0.0334764		5.7784	0.432615	0.0185672		6.282	0.408117	0.0379178		5.86782	0.37312	0.0193776		5.77972	0.394315	0.0319521
6.91369	0.627173	0.0568033		5.92349	0.235409	0.109329		6.37458	0.5122	0.0471745		6.06369	0.464922	0.0499062		5.88823	0.389914	0.0513438		6.80469	0.6067	0.0339963		5.79824	0.444746	0.0188577		6.30356	0.472305	0.0384877		5.88796	0.328893	0.0196653		5.79957	0.361347	0.0324351
6.93735	0.636116	0.0567809		5.94376	0.671099	0.109212		6.39639	0.612348	0.0471693		6.08443	0.467468	0.0498786		5.90837	0.320507	0.0512988		6.82797	0.608427	0.0339987		5.81808	0.414358	0.0188506		6.32513	0.430819	0.038485		5.90811	0.345836	0.0196686		5.81941	0.388518	0.0324379
6.961	0.732038	0.0570829		5.96402	0.44415	0.109681		6.41819	0.635836	0.047384		6.10518	0.423906	0.0500612		5.92852	0.395558	0.0514982		6.85125	0.624066	0.0341431		5.83792	0.392097	0.0189174		6.3467	0.371734	0.0386149		5.92825	0.36735	0.0197494		5.83925	0.363631	0.0325522
6.98465	0.671925	0.0574758		5.98429	0.466566	0.110403		6.44	0.574943	0.0477192		6.12592	0.498569	0.0504921		5.94867	0.404147	0.0518356		6.87453	0.582641	0.0343745		5.85775	0.379077	0.0190588		6.36826	0.353194	0.038919		5.9484	0.372486	0.0199022		5.85909	0.337856	0.0327892
7.00831	0.746112	0.058084		6.00456	0.368256	0.111649		6.46181	0.54662	0.0481705		6.14667	0.566133	0.0510064		5.96881	0.387851	0.0524294		6.89782	0.628445	0.0347546		5.87759	0.390626	0.0192526		6.38983	0.434	0.0393455		5.96854	0.344764	0.0200948		5.87894	0.382358	0.0331314
7.03196	0.750843	0.0577503		6.02482	0.545054	0.110854		6.48362	0.586297	0.0478764		6.16741	0.466318	0.0506931		5.98896	0.389382	0.0521099		6.9211	0.623181	0.0345522		5.89743	0.384455	0.0191406		6.4114	0.342536	0.0390945		5.98869	0.366864	0.0199907		5.89878	0.39054	0.0329711
7.05561	0.663034	0.0585436		6.04509	0.436713	0.112672		6.50543	0.585702	0.0486037		6.18816	0.504795	0.0514431		6.0091	0.49778	0.0529034		6.94438	0.555852	0.035038		5.91727	0.383566	0.0194298		6.43297	0.354986	0.0396816		6.00883	0.348225	0.0202799		5.91862	0.370331	0.0334286
7.07927	0.635242	0.0587751		6.06535	0.333767	0.113131		6.52724	0.54974	0.0487778		6.20891	0.449561	0.0516228		6.02925	0.329462	0.0530762		6.96766	0.523659	0.0351749		5.93711	0.39737	0.0195049		6.45453	0.403341	0.0398406		6.02898	0.309782	0.0203487		5.93846	0.380783	0.0335623
7.10293	0.671486	0.0589617		6.08562	0.422332	0.113335		6.54905	0.562914	0.0489724		6.22966	0.387154	0.0517302		6.0494	0.246294	0.0532486		6.99094	0.541216	0.0352777		5.95694	0.380905	0.019555		6.4761	0.397984	0.0399501		6.04912	0.323687	0.0204105		5.95831	0.360061	0.0336783
7.12658	0.657213	0.0597896		6.10589	0.535981	0.114895		6.57086	0.567592	0.0496227		6.2504	0.489905	0.0525336		6.06954	0.396107	0.0539787		7.01422	0.586402	0.0357862		5.97678	0.364768	0.0198225		6.49767	0.417521	0.0405115		6.06927	0.311897	0.020692		5.97815	0.361069	0.0341301
7.15023	0.622602	0.0601397		6.12616	0.390358	0.115582		6.59267	0.448548	0.0498987		6.27115	0.353801	0.0527475		6.08969	0.385177	0.0542774		7.0375	0.544982	0.035972		5.99662	0.388947	0.0199511		6.51923	0.426813	0.0407645		6.08941	0.375525	0.0208316		5.99799	0.41545	0.0343691
7.17389	0.602187	0.0596969		6.14642	0.326178	0.114816		6.61448	0.664509	0.0495611		6.29189	0.415424	0.052429		6.10983	0.349931	0.053942		7.06079	0.615894	0.0357592		6.01646	0.405403	0.0198117		6.5408	0.426838	0.0404755		6.10956	0.352237	0.0206732		6.01783	0.361148	0.0340862
7.19754	0.705874	0.0607829		6.16669	0.252564	0.116758		6.63629	0.645219	0.0504479		6.31264	0.386955	0.0533173		6.12998	0.318273	0.0548424		7.08407	0.584155	0.0363671		6.0363	0.383428	0.0201541		6.56237	0.425998	0.0411849		6.1297	0.310619	0.0210235		6.03768	0.301432	0.0346516
7.2212	0.575442	0.0609229		6.18695	0.384114	0.117137		6.6581	0.507942	0.0505705		6.33338	0.470997	0.0534908		6.15012	0.41372	0.0549994		7.10735	0.611432	0.036485		6.05613	0.393853	0.0202175		6.58393	0.377248	0.0412948		6.14985	0.381632	0.0210964		6.05752	0.348937	0.0347909
7.24485	0.632373	0.0609966		6.20722	0.390349	0.11726		6.67991	0.572799	0.0506396		6.35413	0.493608	0.0535927		6.17027	0.402187	0.0550551		7.13063	0.543985	0.0364919		6.07597	0.367634	0.0202325		6.6055	0.403478	0.0413641		6.16999	0.326297	0.0211237		6.07736	0.430589	0.03487
7.26851	0.545176	0.0616784		6.22749	0.317955	0.118663		6.70172	0.603285	0.0512553		6.37488	0.435903	0.0542012		6.19042	0.357499	0.0557416		7.15391	0.574458	0.0369352		6.09581	0.394508	0.0204768		6.62707	0.405901	0.0418618		6.19014	0.325447	0.0213652		6.09721	0.319111	0.0352227
7.29216	0.608929	0.061928		6.24776	0.649246	0.119181		6.72353	0.507204	0.0514543		6.39562	0.449909	0.0544017		6.21056	0.361283	0.0559625		7.17719	0.584321	0.0370951		6.11565	0.389099	0.0205706		6.64863	0.320639	0.0420264		6.21028	0.323016	0.021464		6.11705	0.333495	0.0353896
7.31582	0.648264	0.0618668		6.26802	0.126687	0.11913		6.74534	0.557507	0.0513968		6.41637	0.383912	0.0543479		6.23071	0.390399	0.0558958		7.20048	0.538571	0.037034		6.13549	0.395056	0.0205406		6.6702	0.428698	0.0419747		6.23043	0.295565	0.0214241		6.13689	0.298627	0.035321
7.33947	0.61397	0.0629112		6.28829	0.514491	0.120988		6.76715	0.483071	0.0522192		6.43712	0.380937	0.0552359		6.25085	0.462023	0.0568322		7.22376	0.578877	0.0376558		6.15532	0.343631	0.0208794		6.69177	0.370451	0.0426505		6.25057	0.352029	0.0217963		6.15673	0.321351	0.0359046
7.36312	0.601694	0.0630338		6.30855	0.268396	0.121218		6.78896	0.570804	0.0523841		6.45786	0.368329	0.0553368		6.271	0.421227	0.0569392		7.24704	0.621928	0.0377496		6.17516	0.392853	0.0209152		6.71334	0.464982	0.0427646		6.27072	0.303449	0.0218289		6.17657	0.338079	0.0359881
7.38678	0.629155	0.0631391		6.32882	0.19875	0.121525		6.81077	0.552112	0.0524454		6.47861	0.359073	0.055427		6.29114	0.447763	0.05706		7.27032	0.600554	0.0378176		6.195	0.356856	0.0209489		6.7349	0.442049	0.0428304		6.29086	0.316991	0.0218722		6.19642	0.353535	0.0360686
7.41043	0.623523	0.0638362		6.34909	0.538918	0.122741		6.83258	0.540716	0.0529768		6.49935	0.441323	0.0560611		6.31129	0.423593	0.0576555		7.2936	0.539224	0.0381808		6.21484	0.394262	0.0211942		6.75647	0.36785	0.0432967		6.31101	0.332847	0.0220998		6.21626	0.312003	0.036444
7.43408	0.623685	0.0639096		6.36935	0.460357	0.123071		6.85439	0.565309	0.0531057		6.5201	0.382059	0.0561116		6.33144	0.250014	0.0577234		7.31688	0.52876	0.0382754		6.23468	0.359449	0.0212199		6.77804	0.452721	0.0433966		6.33115	0.335743	0.0221538		6.2361	0.359469	0.0365406
7.45774	0.587941	0.0641324		6.38962	0.387455	0.123397		6.8762	0.470446	0.0532404		6.54085	0.390896	0.0563212		6.35158	0.256915	0.0579232		7.34016	0.557734	0.0384203		6.25451	0.348511	0.0212788		6.7996	0.404382	0.0435101		6.3513	0.311353	0.0222161		6.25595	0.317338	0.0366173
7.4814	0.650008	0.0650476		6.40989	0.469918	0.125095		6.89801	0.586506	0.0539983		6.56159	0.427969	0.0571349		6.37173	0.241641	0.0587533		7.36345	0.625334	0.0389531		6.27435	0.387238	0.0215864		6.82117	0.376715	0.0441127		6.37144	0.29759	0.0225218		6.27579	0.255166	0.0371192
7.50505	0.539043	0.064804		6.43015	0.467353	0.124631		6.91982	0.503707	0.0538039		6.58234	0.416251	0.0569157		6.39188	0.32803	0.0585086		7.38673	0.5879	0.0388218		6.29419	0.39297	0.0215113		6.84274	0.327791	0.0439438		6.39159	0.312327	0.0224385		6.29563	0.250159	0.0369642
7.5287	0.659033	0.0652194		6.45042	0.441368	0.125465		6.94163	0.486652	0.0541356		6.60308	0.335761	0.0572168		6.41202	0.406951	0.058877		7.41001	0.538521	0.0390079		6.31403	0.342476	0.0216315		6.8643	0.347608	0.0442044		6.41173	0.268723	0.0225643		6.31547	0.384788	0.0372511
7.55236	0.560059	0.0660541		6.47069	0.260298	0.127131		6.96344	0.545916	0.0548682		6.62383	0.311779	0.0579843		6.43217	0.276704	0.0596486		7.43329	0.515782	0.0395304		6.33387	0.325342	0.0219263		6.88587	0.394962	0.044823		6.43188	0.332637	0.0228853		6.33531	0.359718	0.0377515
7.57601	0.546658	0.0661282		6.49095	0.329886	0.127256		6.98525	0.539105	0.0549115		6.64458	0.374813	0.0580558		6.45231	0.27899	0.0597596		7.45657	0.516861	0.0395708		6.35371	0.348234	0.021937		6.90744	0.349843	0.0448508		6.45202	0.275837	0.0228942		6.35516	0.21908	0.0376951
7.59967	0.465565	0.0664302		6.51122	0.284724	0.128008		7.00706	0.476118	0.0552118		6.66532	0.53139	0.0584509		6.47246	0.426525	0.0601012		7.47985	0.55327	0.0398143		6.37354	0.313326	0.0220576		6.929	0.383316	0.0451529		6.47217	0.300664	0.0230442		6.375	0.352759	0.0379923
7.62332	0.563863	0.0670546		6.53149	0.604461	0.128976		7.02887	0.501488	0.0556739		6.68607	0.368454	0.0588658		6.49261	0.228562	0.0605513		7.50313	0.499024	0.0401118		6.39338	0.367365	0.0222463		6.95057	0.409619	0.0454832		6.49231	0.282397	0.0232117		6.39484	0.330941	0.0382872
7.64698	0.589892	0.067043		6.55175	0.303633	0.128935		7.05068	0.470814	0.055635		6.70682	0.370755	0.0588232		6.51275	0.447288	0.0605459		7.52642	0.500198	0.0400833		6.41322	0.319	0.0222322		6.97214	0.404703	0.0454663		6.51246	0.344159	0.0232256		6.41469	0.275817	0.0382633
7.67063	0.552338	0.0674899		6.57202	0.279854	0.130018		7.07249	0.46348	0.0560429		6.72756	0.359242	0.0592857		6.5329	0.306143	0.0609812		7.5497	0.558104	0.0404273		6.43306	0.333472	0.0224058		6.99371	0.368507	0.0458296		6.5326	0.266259	0.0233771		6.43453	0.365625	0.0385844
7.69428	0.619432	0.0681956		6.59229	0.416065	0.131243		7.0943	0.576929	0.0565932		6.74831	0.398929	0.0598723		6.55304	0.280948	0.0615527		7.57298	0.45678	0.0407642		6.45289	0.34717	0.022626		7.01527	0.420331	0.0462536		6.55275	0.267173	0.0236055		6.45437	0.27112	0.0389083
7.71794	0.51432	0.0678229		6.61255	0.569349	0.130687		7.11611	0.472476	0.0563892		6.76905	0.464746	0.059648		6.57319	0.118863	0.0613136		7.59626	0.536895	0.0406251		6.47273	0.347047	0.0225311		7.03684	0.331386	0.0460623		6.57289	0.266003	0.0235052		6.47421	0.288003	0.0387579
7.74159	0.600558	0.0685874		6.63282	0.0671393	0.132143		7.13792	0.434618	0.0569354		6.7898	0.294694	0.0601956		6.59333	0.299	0.0619457		7.61954	0.572265	0.0410605		6.49257	0.326887	0.0227533		7.05841	0.409301	0.0465672		6.59304	0.298746	0.0237667		6.49405	0.277642	0.03917
7.76525	0.471228	0.0691853		6.65308	0.276907	0.13322		7.15973	0.446303	0.0574632		6.81055	0.481272	0.0608039		6.61348	0.243322	0.0624979		7.64282	0.592722	0.0414737		6.51241	0.366201	0.0229803		7.07997	0.354147	0.0469709		6.61318	0.289857	0.0239788		6.5139	0.306629	0.0395198
7.7889	0.55151	0.0692621		6.67335	0.222984	0.133405		7.18154	0.491937	0.0575021		6.8313	0.323778	0.0608138		6.63363	0.38549	0.0626416		7.6661	0.52109	0.0414821		6.53225	0.362509	0.0229836		7.10154	0.349672	0.0469885		6.63333	0.256435	0.0239832		6.53374	0.265097	0.0395553
7.81256	0.547368	0.0699786		6.69362	0.451818	0.134892		7.20335	0.468901	0.0581238		6.85204	0.423107	0.0615208		6.65377	0.28938	0.0632507		7.68939	0.524443	0.0419062		6.55209	0.334381	0.0232301		7.12311	0.40524	0.0475161		6.65347	0.282818	0.0242418		6.55358	0.335334	0.0399919
7.83621	0.61756	0.0700541		6.71389	0.497374	0.13481		7.22516	0.495959	0.0581873		6.87279	0.379171	0.0615037		6.67392	0.413696	0.0632777		7.71267	0.492689	0.0419165		6.57192	0.364372	0.0232554		7.14467	0.358441	0.0475163		6.67362	0.253231	0.024253		6.57343	0.330782	0.0400177
7.85987	0.494371	0.0696727		6.73415	0.433775	0.134194		7.24697	0.526951	0.0579001		6.89353	0.410279	0.061245		6.69406	0.242622	0.0630041		7.73595	0.456022	0.0417251		6.59176	0.337181	0.0231414		7.16624	0.352386	0.0473006		6.69376	0.264127	0.0241523		6.59327	0.332556	0.0398351
7.88352	0.525649	0.0709211		6.75442	0.559748	0.136508		7.26878	0.553198	0.0589133		6.91428	0.40571	0.0623486		6.71421	0.276285	0.0640449		7.75923	0.462887	0.0424366		6.6116	0.314706	0.023545		7.18781	0.316793	0.0481519		6.71391	0.329222	0.0245838		6.61311	0.343363	0.040547
7.90717	0.52031	0.0710041		6.77468	0.27541	0.136808		7.29059	0.473153	0.0589556		6.93502	0.357761	0.0623414		6.73435	0.315874	0.064152		7.78251	0.590242	0.0425388		6.63144	0.32428	0.0235638		7.20937	0.468284	0.0482293		6.73405	0.299773	0.0246052		6.63295	0.270768	0.0405356
7.93083	0.557755	0.0711216		6.79495	0.292608	0.137046		7.3124	0.495946	0.0591178		6.95577	0.32167	0.0624749		6.7545	0.201698	0.0642703		7.80579	0.513522	0.0425881		6.65128	0.363967	0.0236185		7.23094	0.333908	0.0482492		6.7542	0.252404	0.0246232		6.65279	0.272713	0.0406171
7.95449	0.397104	0.0716216		6.81522	0.485191	0.138032		7.33421	0.451252	0.0594967		6.97652	0.241128	0.0628907		6.77465	0.331431	0.0647837		7.82908	0.445253	0.0428839		6.67111	0.253665	0.0237784		7.25251	0.370984	0.0486651		6.77434	0.304485	0.0248317		6.67264	0.216165	0.0408908
7.97814	0.551104	0.0723094		6.83549	0.467138	0.139236		7.35602	0.515171	0.0600511		6.99726	0.359392	0.0635299		6.79479	0.212543	0.0653262		7.85236	0.523624	0.0433016		6.69095	0.327272	0.0239942		7.27408	0.387237	0.0490797		6.79449	0.215866	0.0250352		6.69248	0.264175	0.0412899
8.00179	0.598737	0.0723118		6.85575	0.139875	0.139317		7.37783	0.383972	0.0600074		7.01801	0.361201	0.0634541		6.81494	0.298587	0.0652971		7.87564	0.499918	0.0432683		6.71079	0.35596	0.024005		7.29564	0.355963	0.0490785		6.81463	0.262616	0.0250398		6.71232	0.213775	0.0412572
8.02545	0.468389	0.0733541		6.87602	0.307601	0.14137		7.39964	0.480099	0.06091		7.03876	0.251452	0.0643793		6.83509	0.363962	0.0662438		7.89892	0.482407	0.0438974		6.73063	0.302505	0.0243457		7.31721	0.269588	0.0497772		6.83478	0.250549	0.0254173		6.73217	0.242763	0.0418704
8.0491	0.355658	0.073128		6.89628	0.237002	0.140968		7.42145	0.481225	0.0607705		7.0595	0.325357	0.0642533		6.85523	0.337891	0.0661313		7.9222	0.501965	0.0437896		6.75047	0.395852	0.0242917		7.33878	0.269067	0.0496303		6.85492	0.280294	0.0253458		6.75201	0.278401	0.0417804
8.07275	0.580512	0.0731162		6.91655	0.636768	0.140832		7.44326	0.416183	0.0606754		7.08025	0.328432	0.0641944		6.87538	0.275927	0.0660927		7.94548	0.540713	0.0437692		6.7703	0.348515	0.0242684		7.36034	0.379657	0.0496418		6.87507	0.233764	0.0253118		6.77185	0.281847	0.0417524
8.09641	0.496184	0.0736509		6.93682	0.292211	0.142003		7.46507	0.493352	0.0611944		7.10099	0.430381	0.0647327		6.89552	0.299176	0.0666319		7.96876	0.527709	0.0441245		6.79014	0.327649	0.0244436		7.38191	0.287533	0.0500075		6.89521	0.220564	0.0255143		6.79169	0.302428	0.0420845
8.12006	0.446319	0.0741498		6.95708	0.410876	0.142908		7.48688	0.34079	0.0615585		7.12174	0.248497	0.065115		6.91567	0.174886	0.0670217		7.99205	0.503993	0.0444066		6.80998	0.313057	0.0246324		7.40348	0.325004	0.0503614		6.91536	0.227448	0.025677		6.81153	0.192087	0.0423279
8.14372	0.636992	0.0741562		6.97735	0.415841	0.142736		7.50869	0.424076	0.0615229		7.14249	0.187184	0.06504		6.93582	0.256902	0.0669648		8.01533	0.500764	0.0443502		6.82982	0.32165	0.024598		7.42504	0.27416	0.0502733		6.9355	0.251671	0.0256575		6.83138	0.261164	0.0423009
8.16737	0.393584	0.0747242		6.99762	0.229748	0.144064		7.5305	0.519848	0.0620842		7.16323	0.376221	0.0656296		6.95596	0.161705	0.067543		8.03861	0.529762	0.0447506		6.84966	0.292144	0.024798		7.44661	0.30932	0.0507242		6.95565	0.236775	0.025877		6.85122	0.248257	0.0426812
8.19103	0.414517	0.0750299		7.01788	0.243471	0.144602		7.55231	0.421206	0.0623604		7.18398	0.402653	0.0659679		6.97611	0.346019	0.0678861		8.06189	0.455657	0.0449139		6.86949	0.328941	0.0249199		7.46818	0.38161	0.0509767		6.97579	0.235097	0.025983		6.87106	0.318541	0.0429078
8.21468	0.460721	0.0752269		7.03815	0.489749	0.144982		7.57412	0.487045	0.0624733		7.20473	0.4267	0.0661338		6.99625	0.387105	0.068001		8.08517	0.461257	0.0450234		6.88933	0.303354	0.0249739		7.48975	0.321036	0.0510839		6.99594	0.24392	0.0260582		6.89091	0.266244	0.0429787
8.23834	0.561373	0.0757685		7.05842	0.0723219	0.145942		7.59593	0.518451	0.0629092		7.22547	0.3376	0.0665205		7.0164	0.30382	0.0684671		8.10845	0.519704	0.0453493		6.90917	0.306975	0.0251314		7.51131	0.302899	0.0514164		7.01608	0.23499	0.0262192		6.91075	0.229049	0.0432247
8.26199	0.451207	0.0759252		7.07868	0.39354	0.146315		7.61774	0.454633	0.0630662		7.24622	0.235572	0.0666836		7.03654	0.450073	0.0686999		8.13173	0.483133	0.0454585		6.92901	0.313921	0.0252114		7.53288	0.276584	0.0515517		7.03623	0.236154	0.0262951		6.93059	0.304424	0.0433876
8.28564	0.430435	0.0761616		7.09895	0.472039	0.14669		7.63955	0.410453	0.0632398		7.26696	0.279156	0.06687		7.05669	0.25518	0.0688655		8.15502	0.513827	0.0456145		6.94885	0.311723	0.0252857		7.55445	0.251088	0.0517109		7.05637	0.297531	0.0264036		6.95043	0.283478	0.0435088
8.3093	0.557042	0.0768093		7.11922	0.429429	0.147877		7.66136	0.317964	0.0637148		7.28771	0.326487	0.067436		7.07684	0.333412	0.069373		8.1783	0.519509	0.0459686		6.96868	0.297609	0.0254761		7.57601	0.268002	0.0520918		7.07652	0.242724	0.026591		6.97028	0.248527	0.0438365
8.33296	0.614159	0.0772219		7.13948	0.607405	0.148578		7.68317	0.391832	0.0640553		7.30846	0.255586	0.0677617		7.09698	0.287729	0.0697943		8.20158	0.422025	0.0461806		6.98852	0.297697	0.0256174		7.59758	0.234349	0.0523735		7.09666	0.229431	0.026731		6.99012	0.310313	0.0441082
8.35661	0.442687	0.0770249		7.15975	0.181136	0.148481		7.70498	0.403466	0.0639761		7.3292	0.328108	0.0676715		7.11713	0.118133	0.069629		8.22486	0.416683	0.0460964		7.00836	0.321272	0.02557		7.61915	0.357574	0.0523372		7.11681	0.196839	0.0266748		7.00996	0.227847	0.0439959
8.38026	0.474338	0.0780335		7.18002	0.139555	0.150452		7.72679	0.413265	0.0648234		7.34995	0.405611	0.0686025		7.13727	0.23099	0.0705426		8.24814	0.529182	0.0467412		7.0282	0.325605	0.0259209		7.64071	0.179198	0.0529536		7.13695	0.270805	0.0270571		7.0298	0.283943	0.0445968
8.40392	0.441807	0.0781795		7.20028	0.40464	0.150654		7.7486	0.364874	0.0649545		7.37069	0.29611	0.0686843		7.15742	0.219141	0.0706669		8.27142	0.49235	0.0468143		7.04804	0.323193	0.0259727		7.66228	0.373282	0.0531125		7.1571	0.233755	0.0270845		7.04965	0.212425	0.0446426
8.42757	0.570452	0.078522		7.22055	-0.0379912	0.151444		7.77041	0.449099	0.0652185		7.39144	0.329358	0.0689416		7.17756	0.152053	0.0709365		8.2947	0.428915	0.046968		7.06787	0.271359	0.0260483		7.68385	0.345655	0.053294		7.17724	0.236146	0.0271861		7.06949	0.279562	0.0448275
8.45122	0.39798	0.0791141		7.24081	0.347909	0.152487		7.79221	0.440576	0.0657473		7.41219	0.320486	0.0695186		7.19771	0.260645	0.0715115		8.31799	0.433672	0.0473471		7.08771	0.323488	0.0262728		7.70541	0.301928	0.0537353		7.19739	0.254326	0.0274065		7.08933	0.309755	0.0452198
8.47488	0.575565	0.0795234		7.26108	0.251973	0.153009		7.81403	0.567474	0.0660334		7.43294	0.20193	0.069742		7.21786	0.33913	0.0718276		8.34127	0.368758	0.0475233		7.10755	0.351308	0.0263837		7.72698	0.271746	0.0539286		7.21753	0.252335	0.0275289		7.10918	0.28822	0.0454066
8.49854	0.529735	0.0795434		7.28135	0.377168	0.153297		7.83584	0.421056	0.0660498		7.45368	0.306579	0.0698596		7.238	0.148037	0.07187		8.36455	0.491516	0.0476147		7.12739	0.35475	0.0264271		7.74855	0.29673	0.0539904		7.23768	0.278399	0.0275677		7.12902	0.296831	0.0454662
8.52219	0.306974	0.0802513		7.30162	0.257893	0.15478		7.85765	0.391322	0.0667144		7.47443	0.36158	0.0705719		7.25815	0.286043	0.0725805		8.38783	0.484944	0.0480688		7.14723	0.335248	0.0266647		7.77011	0.232789	0.0545136		7.25782	0.203409	0.0278093		7.14886	0.29751	0.0458873
8.54584	0.614831	0.08021		7.32188	0.356322	0.154455		7.87946	0.324551	0.0665658		7.49517	0.315803	0.0704316		7.2783	0.184973	0.0724771		8.41111	0.430109	0.0479725		7.16706	0.30391	0.0266158		7.79168	0.304506	0.0544346		7.27797	0.223679	0.0277618		7.1687	0.260163	0.0458
8.5695	0.457711	0.0806573		7.34215	0.376352	0.155412		7.90127	0.378934	0.0669473		7.51592	0.381917	0.070841		7.29844	0.231664	0.072888		8.43439	0.504133	0.048273		7.1869	0.338989	0.0267748		7.81325	0.288155	0.0547461		7.29811	0.214088	0.0279309		7.18854	0.252697	0.0460586
8.59315	0.429034	0.0818381		7.36241	0.254164	0.157695		7.92307	0.512558	0.0679902		7.53666	0.363412	0.0719666		7.31859	0.225641	0.0739705		8.45767	0.40416	0.0490006		7.20674	0.352719	0.0271862		7.83482	0.299931	0.0555937		7.31826	0.276278	0.0283576		7.20839	0.305718	0.046791
8.61681	0.489074	0.0815565		7.38268	0.343034	0.157096		7.94488	0.318606	0.0676588		7.55741	0.140004	0.0715102		7.33873	0.262666	0.0736845		8.48096	0.414698	0.0487662		7.22658	0.318007	0.0270573		7.85638	0.206066	0.055328		7.3384	0.237005	0.0282212		7.22823	0.233097	0.0465352
8.64046	0.398516	0.0816934		7.40295	0.355987	0.15748		7.96669	0.344885	0.0678569		7.57816	0.197458	0.0717642		7.35888	0.235576	0.0738759		8.50424	0.499141	0.0489401		7.24642	0.306393	0.0271369		7.87795	0.159286	0.0554645		7.35855	0.22497	0.0283065		7.24807	0.212567	0.0466389
8.66412	0.244115	0.0825112		7.42322	0.283878	0.159154		7.98851	0.414145	0.0685812		7.5989	0.342217	0.0725272		7.37903	0.231111	0.0746428		8.52752	0.455744	0.0494214		7.26625	0.316089	0.0274068		7.89952	0.2547	0.0560592		7.37869	0.199386	0.0285804		7.26792	0.271894	0.047169
8.68777	0.319458	0.0829518		7.44348	0.200586	0.159927		8.01032	0.24434	0.0688933		7.61965	0.269288	0.0728694		7.39917	0.247552	0.0750128		8.5508	0.479907	0.049671		7.28609	0.32526	0.0275445		7.92108	0.319178	0.0563547		7.39884	0.288199	0.0287476		7.28776	0.21079	0.0473737
8.71143	0.438326	0.0830519		7.46375	0.0834586	0.160134		8.03213	0.388813	0.0689661		7.6404	0.372586	0.0729797		7.41932	0.312682	0.0751002		8.57408	0.446757	0.0496997		7.30593	0.334092	0.0275771		7.94265	0.306518	0.0563784		7.41898	0.291607	0.0287782		7.3076	0.279061	0.0474486
8.73508	0.420883	0.0838016		7.48401	0.2176	0.16166		8.05393	0.33341	0.0696189		7.66114	0.282514	0.0736492		7.43946	0.117308	0.0758091		8.59736	0.423189	0.0501368		7.32577	0.291983	0.0278238		7.96422	0.199522	0.0568849		7.43913	0.247656	0.029045		7.32744	0.374341	0.0479359
8.75873	0.479345	0.0836716		7.50428	0.300983	0.16127		8.07574	0.376509	0.0695041		7.68189	0.332481	0.0734695		7.45961	0.201095	0.0756249		8.62065	0.492504	0.0500876		7.34561	0.331292	0.0277897		7.98578	0.12195	0.0567923		7.45927	0.243823	0.0290048		7.34728	0.314817	0.047844
8.78239	0.298741	0.0838497		7.52455	0.336568	0.161604		8.09755	0.427437	0.0696396		7.70263	0.295266	0.073663		7.47975	0.120742	0.0758337		8.64393	0.413025	0.0501611		7.36544	0.324758	0.0278472		8.00735	0.316964	0.0569497		7.47942	0.232898	0.0290338		7.36713	0.251876	0.0478953
8.80604	0.383724	0.0852779		7.54481	0.440665	0.164468		8.11936	0.491732	0.0708761		7.72338	0.268731	0.0749328		7.4999	0.0671262	0.0771568		8.66721	0.481323	0.0510491		7.38528	0.336001	0.0283327		8.02892	0.259661	0.0579102		7.49956	0.215405	0.0295353		7.38697	0.318306	0.0487666
8.8297	0.34129	0.0852026		7.56508	0.8363	0.164158		8.14118	0.353157	0.0707475		7.74413	0.272328	0.0748202		7.52005	0.112295	0.0769975		8.69049	0.42143	0.050969		7.40512	0.305837	0.0282845		8.05049	0.213201	0.0578266		7.51971	0.196216	0.0295058		7.40681	0.253397	0.0486692
8.85335	0.305615	0.0851849		7.58535	0.270789	0.164319		8.16299	0.298721	0.0707539		7.76487	0.41676	0.0749079		7.54019	0.301979	0.0770582		8.71377	0.480639	0.0510104		7.42496	0.31304	0.0282779		8.07205	0.219692	0.0578179		7.53985	0.240349	0.0295181		7.42666	0.336425	0.048716
8.87701	0.417882	0.0861036		7.60561	0.559472	0.16593		8.18479	0.562009	0.0715677		7.78562	0.37762	0.0757001		7.56034	0.188933	0.0778613		8.73705	0.477103	0.0515572		7.4448	0.353003	0.0286012		8.09362	0.209637	0.0584449		7.56	0.219084	0.0298284		7.4465	0.204226	0.0491709
8.90066	0.357788	0.0867043		7.62588	0.181152	0.167351		8.2066	0.292168	0.0720076		7.80637	0.305783	0.0762019		7.58048	0.223658	0.0784678		8.76033	0.405742	0.0518846		7.46463	0.312563	0.0287923		8.11519	0.234683	0.0588585		7.58014	0.259251	0.0300519		7.46634	0.182141	0.0495124
8.92431	0.328729	0.0864792		7.64615	0.206328	0.166756		8.22841	0.401032	0.0718576		7.82711	0.379748	0.0760109		7.60063	0.249607	0.0782252		8.78362	0.466206	0.0517654		7.48447	0.357426	0.0287258		8.13675	0.129405	0.0586578		7.60029	0.221159	0.029958		7.48618	0.270785	0.0494041
8.94797	0.437751	0.0873923		7.66641	0.392065	0.168414		8.25022	0.18737	0.072526		7.84786	0.337759	0.0767838		7.62077	0.352523	0.0790504		8.8069	0.427178	0.0522755		7.50431	0.36789	0.0290116		8.15832	0.270651	0.0593265		7.62043	0.225964	0.0302671		7.50602	0.260568	0.0499108
8.97162	0.297445	0.0873764		7.68668	0.211017	0.16851		8.27203	0.458198	0.0726041		7.8686	0.372883	0.0768039		7.64092	0.348006	0.0790297		8.83018	0.454531	0.0523074		7.52415	0.321353	0.0290284		8.17989	0.288446	0.0593136		7.64058	0.271093	0.0302976		7.52587	0.350977	0.0499609
8.99528	0.51221	0.0876934		7.70694	0.40473	0.169092		8.29384	0.31772	0.0728018		7.88935	0.373461	0.0770869		7.66106	0.283709	0.079284		8.85346	0.540174	0.0524723		7.54399	0.347263	0.0291024		8.20145	0.205131	0.0594939		7.66072	0.213557	0.0303514		7.54571	0.202527	0.0500522
9.01893	0.52919	0.0885852		7.72721	0.173552	0.17074		8.31565	0.312495	0.0735147		7.9101	0.381674	0.0778438		7.68121	0.204824	0.0800737		8.87674	0.472185	0.0530033		7.56382	0.353795	0.0294069		8.22302	0.236836	0.0601098		7.68087	0.241565	0.0306784		7.56555	0.304607	0.050616
9.04259	0.429464	0.0889751		7.74748	0.208736	0.171541		8.33746	0.277608	0.073919		7.93084	0.335045	0.0782258		7.70136	0.285891	0.0804755		8.90002	0.333673	0.053188		7.58366	0.318906	0.0295426		8.24459	0.273305	0.0604214		7.70101	0.255813	0.0308384		7.5854	0.267598	0.0508417
9.06624	0.310971	0.0886582		7.76775	0.376596	0.170913		8.35927	0.34186	0.0736489		7.95159	0.45891	0.0779835		7.7215	0.125847	0.0801446		8.9233	0.446086	0.0530768		7.6035	0.362753	0.0294444		8.26616	0.229699	0.0601948		7.72116	0.270501	0.0307323		7.60524	0.252486	0.0506517
9.08989	0.36952	0.0900572		7.78801	0.420992	0.173558		8.38108	0.325568	0.0747622		7.97233	0.306483	0.079137		7.74165	0.288434	0.0814633		8.94659	0.436	0.0538755		7.62334	0.304519	0.0298865		8.28772	0.257603	0.0611277		7.7413	0.203784	0.0311929		7.62508	0.262959	0.0514572
9.11355	0.344377	0.0898529		7.80828	0.177836	0.173414		8.40289	0.400649	0.0746933		7.99308	0.343768	0.0789405		7.7618	0.334228	0.081323		8.96987	0.395282	0.0537667		7.64318	0.336465	0.0298393		8.30929	0.163028	0.0609831		7.76145	0.235633	0.0311182		7.64492	0.261157	0.0513419
9.1372	0.358737	0.0906905		7.82854	0.464231	0.174817		8.4247	0.461451	0.0753165		8.01383	0.387389	0.079728		7.78194	0.262795	0.0819926		8.99315	0.556095	0.054268		7.66301	0.338088	0.0301046		8.33085	0.297147	0.0615524		7.78159	0.271105	0.0314099		7.66476	0.25862	0.0518021
9.16086	0.531642	0.0911944		7.84881	0.430354	0.175728		8.44651	0.329336	0.0757234		8.03457	0.369547	0.0801148		7.80209	0.139501	0.0825214		9.01643	0.336841	0.0544794		7.68285	0.335226	0.0302591		8.35242	0.2108	0.0618471		7.80174	0.255373	0.0315928		7.68461	0.265905	0.0520567
9.18451	0.356657	0.0905817		7.86908	0.214838	0.174883		8.46832	0.440343	0.0753071		8.05532	0.395296	0.0796145		7.82224	0.229183	0.0819354		9.03971	0.466066	0.0542082		7.70269	0.303706	0.0300734		8.37399	0.297018	0.0614943		7.82188	0.239249	0.0313726		7.70445	0.288721	0.0517839
9.20817	0.497252	0.0917405		7.88935	0.147818	0.176931		8.49013	0.32839	0.0762038		8.07607	0.295313	0.080599		7.84238	0.245365	0.0829827		9.06299	0.509278	0.0549033		7.72253	0.353391	0.0304463		8.39556	0.222475	0.0622351		7.84203	0.258928	0.0317601		7.72429	0.158475	0.0523175
9.23182	0.404567	0.0923732		7.90961	0.313015	0.178173		8.51194	0.472642	0.0767596		8.09681	0.344066	0.0811684		7.86253	0.430714	0.0835768		9.08628	0.376997	0.0552354		7.74237	0.340073	0.0306754		8.41712	0.239048	0.0627072		7.86217	0.287102	0.0320143		7.74414	0.130268	0.0527128
9.25548	0.642422	0.0918922		7.92988	0.240195	0.177168		8.53375	0.258831	0.0762691		8.11756	0.205483	0.0806595		7.88267	0.19002	0.0830553		9.10956	0.443394	0.0549195		7.7622	0.330857	0.0304951		8.43869	0.270816	0.0623431		7.88232	0.224729	0.0318043		7.76398	0.301219	0.052458
9.27913	0.591503	0.0929645		7.95014	0.0984166	0.179334		8.55556	0.323023	0.0771595		8.1383	0.445599	0.0816937		7.90282	0.281978	0.0840558		9.13284	0.518904	0.0556372		7.78204	0.303656	0.0308431		8.46026	0.288559	0.0630775		7.90246	0.227542	0.0321784		7.78382	0.278023	0.0530858
9.30278	0.532449	0.0937456		7.97041	0.38813	0.180769		8.57737	0.361404	0.0778052		8.15905	0.320356	0.0823326		7.92296	0.250178	0.0847538		9.15612	0.245149	0.0559694		7.80188	0.373034	0.0311199		8.48182	0.208299	0.0635928		7.92261	0.23364	0.0324475		7.80366	0.34259	0.0535149
9.32644	0.202393	0.0935141		7.99068	0.38311	0.180375		8.59918	0.421934	0.0776926		8.1798	0.375457	0.0822706		7.94311	0.300795	0.0845715		9.1794	0.489209	0.05598		7.82172	0.308708	0.031046		8.50339	0.158203	0.0634457		7.94275	0.231601	0.0323957		7.8235	0.296836	0.0534408
9.35009	0.297706	0.0946107		8.01094	0.337647	0.182696		8.62099	0.360117	0.078618		8.20054	0.321611	0.0832127		7.96325	0.33383	0.0856477		9.20268	0.39992	0.0566056		7.84156	0.34349	0.0314265		8.52496	0.25898	0.0642468		7.9629	0.209799	0.0327614		7.84335	0.28299	0.0540676
9.37375	0.356213	0.0945958		8.03121	0.673841	0.182522		8.6428	0.394417	0.078633		8.22129	0.133826	0.0830431		7.9834	0.388184	0.0855816		9.22596	0.304933	0.0565353		7.86139	0.372997	0.0314152		8.54652	0.25781	0.0642279		7.98304	0.216398	0.0327567		7.86319	0.295872	0.0540527
9.3974	0.375103	0.0944462		8.05148	0.24684	0.182094		8.66461	0.444755	0.0784484		8.24204	0.344937	0.0829883		8.00355	0.118504	0.0854065		9.24924	0.537263	0.0565147		7.88123	0.397394	0.0313609		8.56809	0.166422	0.0640687		8.00319	0.250061	0.0327136		7.88303	0.232521	0.0539204
9.42106	0.429593	0.0956356		8.07174	0.212512	0.184401		8.68642	0.39559	0.0794187		8.26278	0.0995428	0.0839162		8.02369	0.337206	0.0864653		9.27253	0.389974	0.0571475		7.90107	0.30103	0.0317315		8.58966	0.281903	0.064892		8.02333	0.231267	0.0331056		7.90288	0.216908	0.0545715
9.44471	0.250967	0.0957972		8.09201	0.367002	0.1846		8.70823	0.296588	0.079545		8.28353	0.34591	0.0842037		8.04384	0.376165	0.0867013		9.29581	0.455226	0.0572951		7.92091	0.373202	0.0318059		8.61123	0.16875	0.0649801		8.04348	0.279665	0.0331658		7.92272	0.318803	0.0547017
9.46836	0.383594	0.0960028		8.11228	0.542194	0.185201		8.73004	0.271873	0.0797165		8.30427	0.508477	0.0844192		8.06398	0.291895	0.0868558		9.31909	0.393834	0.0573632		7.94075	0.30486	0.0318581		8.63279	0.216071	0.06512		8.06362	0.214788	0.033234		7.94256	0.274376	0.0548371
9.49202	0.43539	0.0966137		8.13254	0.0724084	0.186447		8.75185	0.341357	0.0802725		8.32502	0.25341	0.0849445		8.08413	0.25679	0.0874915		9.34237	0.40522	0.0577936		7.96058	0.294522	0.032078		8.65436	0.317458	0.0655853		8.08377	0.233736	0.0334657		7.9624	0.349418	0.0552071
9.51567	0.37895	0.0973351		8.15281	0.46675	0.187802		8.77366	0.367034	0.0808439		8.34576	0.338215	0.0855177		8.10427	0.273705	0.0880362		9.36565	0.447898	0.0582062		7.98042	0.375984	0.0323131		8.67593	0.185978	0.0660458		8.10391	0.268984	0.0337185		7.98224	0.32005	0.0556208
9.53933	0.348383	0.097145		8.17308	0.472428	0.187435		8.79547	0.31197	0.0807106		8.36651	0.516142	0.0854611		8.12442	0.291946	0.0879198		9.38893	0.421484	0.0581054		8.00026	0.334873	0.0322586		8.69749	0.0619328	0.0658808		8.12406	0.260688	0.0336407		8.00209	0.214346	0.0554552
9.56298	0.400407	0.0980992		8.19334	0.70795	0.189256		8.81728	0.355361	0.0814655		8.38726	0.272693	0.0861772		8.14457	0.278658	0.0887228		9.41222	0.294501	0.0585938		8.0201	0.313979	0.032561		8.71906	0.19788	0.0665708		8.1442	0.222642	0.0339514		8.02193	0.215266	0.0559888
9.58664	0.372784	0.0987493		8.21361	0.727239	0.190461		8.83909	0.428831	0.0820863		8.40801	0.218919	0.0867396		8.16471	0.218546	0.089322		9.4355	0.335313	0.059018		8.03994	0.324087	0.0327817		8.74063	0.288025	0.0670597		8.16435	0.227715	0.0342028		8.04177	0.243805	0.05638
9.61029	0.329163	0.0984183		8.23388	0.177164	0.189811		8.8609	0.241492	0.0817144		8.42875	0.268899	0.0864863		8.18486	0.19091	0.0889906		9.45878	0.404671	0.0588281		8.05977	0.30012	0.0326602		8.76219	0.159222	0.066754		8.18449	0.212686	0.034076		8.06162	0.298494	0.0561945
9.63395	0.447198	0.100383		8.25414	0.450414	0.193752		8.88271	0.337883	0.0834226		8.4495	0.210202	0.0881815		8.20501	0.245179	0.0908309		9.48206	0.405514	0.0600189		8.07961	0.290006	0.0333212		8.78376	0.200884	0.0681499		8.20464	0.267166	0.034769		8.08146	0.288921	0.0573415
9.6576	0.333235	0.101888		8.27441	0.11355	0.196569		8.90452	0.27801	0.0845937		8.47024	0.332316	0.0895677		8.22515	0.239976	0.0921902		9.50534	0.32318	0.0608881		8.09945	0.347684	0.0338279		8.80533	0.252795	0.0691586		8.22478	0.26102	0.0352825		8.1013	0.240495	0.0581675
9.68125	0.223107	0.103347		8.29467	0.361454	0.199304		8.92633	0.451399	0.0859188		8.49099	0.428537	0.0909517		8.2453	0.202298	0.0935796		9.52862	0.400302	0.0618338		8.11929	0.353691	0.0343379		8.82689	0.217106	0.0701741		8.24493	0.267899	0.035815		8.12114	0.301072	0.0590658
9.70491	0.251772	0.105056		8.31494	0.36153	0.202631		8.94814	0.342174	0.0873093		8.51174	0.47121	0.0923941		8.26545	0.174487	0.0951092		9.5519	0.48388	0.0628724		8.13913	0.290676	0.0348656		8.84846	0.117065	0.0712962		8.26507	0.217683	0.0363955		8.14099	0.258311	0.0599896
9.72857	0.362287	0.105954		8.33521	0.476613	0.204392		8.96995	0.307961	0.0880365		8.53248	0.452551	0.0931711		8.28559	0.161717	0.095814		9.57519	0.341347	0.0633361		8.15896	0.3775	0.0351939		8.87003	0.191096	0.0719096		8.28522	0.234108	0.0366943		8.16083	0.264914	0.0605229
9.75222	0.26966	0.107183		8.35548	0.478997	0.206811		8.99176	0.531379	0.089137		8.55323	0.290666	0.09418		8.30574	0.238913	0.0970145		9.59847	0.32989	0.0641146		8.1788	0.417084	0.0356133		8.8916	0.241789	0.0727726		8.30536	0.246926	0.0371456		8.18067	0.161601	0.0611987
9.77587	0.387069	0.108114		8.37574	0.113328	0.208628		9.01357	0.398194	0.0897994		8.57397	0.384455	0.0951045		8.32588	0.184404	0.0977765		9.62175	0.330163	0.0646279		8.19864	0.402062	0.0359141		8.91316	0.126158	0.0733514		8.32551	0.254516	0.0374351		8.20051	0.350441	0.0617661
9.79953	0.460476	0.109479		8.39601	0.337942	0.211141		9.03538	0.38466	0.0909485		8.59472	0.330201	0.0962093		8.34603	0.243726	0.0990493		9.64503	0.501802	0.0654883		8.21848	0.352534	0.0363624		8.93473	0.114249	0.0742624		8.34565	0.258172	0.037924		8.22036	0.32537	0.0625743
9.82318	0.257402	0.109937		8.41627	0.0115319	0.212222		9.05719	0.358727	0.0913201		8.61547	0.261285	0.0966053		8.36617	0.176779	0.0995339		9.66831	0.389968	0.0657147		8.23832	0.33157	0.0365118		8.9563	0.170331	0.0746156		8.3658	0.237987	0.0380752		8.2402	0.338096	0.0628536
9.84684	0.277841	0.111212		8.43654	0.153247	0.214594		9.079	0.412172	0.0924379		8.63622	0.230214	0.0977541		8.38632	0.219998	0.100685		9.69159	0.502555	0.0665547		8.25816	0.3191	0.0369354		8.97786	0.332365	0.0755245		8.38594	0.225041	0.0385254		8.26004	0.284829	0.0635614
9.87049	0.37932	0.11153		8.45681	0.401235	0.215202		9.10081	0.276145	0.0926654		8.65696	0.231637	0.0980181		8.40646	0.246201	0.100899		9.71487	0.382496	0.0666917		8.27799	0.364454	0.0370339		8.99943	0.307007	0.0757532		8.40609	0.219039	0.0386123		8.27988	0.316201	0.0637309
9.89415	0.380415	0.112664		8.47708	0.529519	0.217132		9.12262	0.408698	0.0935761		8.67771	0.227085	0.0989598		8.42661	0.323715	0.101892		9.73816	0.405301	0.0673625		8.29783	0.407777	0.0374158		9.021	0.113784	0.0764274		8.42623	0.235458	0.0390038		8.29973	0.293146	0.0643479
9.9178	0.381938	0.114122		8.49734	0.427346	0.220039		9.14443	0.311328	0.0947899		8.69845	0.25108	0.100228		8.44676	0.211499	0.103281		9.76144	0.409539	0.068236		8.31767	0.407969	0.0379132		9.04256	0.331335	0.0774821		8.44638	0.260023	0.0395263		8.31957	0.33996	0.0652347
9.94145	0.327473	0.112529		8.51761	0.328543	0.217231		9.16624	0.328813	0.0934977		8.7192	0.154196	0.0988475		8.4669	0.256975	0.101766		9.78472	0.50933	0.0673209		8.33751	0.334882	0.037367		9.06413	0.20092	0.0763618		8.46652	0.300342	0.0389955		8.33941	0.357319	0.0642902
9.96511	0.303738	0.111747		8.53787	0.538285	0.21546		9.18805	0.463033	0.0928126		8.73994	0.385025	0.0981968		8.48705	0.233662	0.10105		9.808	0.421678	0.0667747		8.35734	0.354974	0.0370869		9.0857	0.112911	0.0757659		8.48667	0.230872	0.0386721		8.35925	0.368236	0.0638193
9.98876	0.409188	0.112476		8.55814	0.343294	0.216819		9.20986	0.331641	0.0933701		8.76069	0.328864	0.0987858		8.50719	0.178184	0.101706		9.83128	0.481092	0.0672197		8.37718	0.402958	0.0373182		9.10727	0.144504	0.0762333		8.50681	0.241938	0.038892		8.3791	0.30479	0.0641924
10.0124	0.350361	0.111941		8.57841	0.470259	0.215937		9.23167	0.271079	0.0929584		8.78144	0.304838	0.098399		8.52734	0.266515	0.101296		9.85456	0.377628	0.066873		8.39702	0.323685	0.037139		9.12883	0.188609	0.0759419		8.52696	0.243605	0.0387456		8.39894	0.293363	0.0639115
10.0361	0.341695	0.111502		8.59868	0.222056	0.215381		9.25348	0.300857	0.0926861		8.80219	0.33468	0.0980263		8.54749	0.271843	0.100881		9.87785	0.366258	0.0666573		8.41686	0.411625	0.0370374		9.1504	0.126126	0.0756623		8.5471	0.223199	0.0386266		8.41878	0.345207	0.0637204
10.0597	0.497326	0.112362		8.61894	0.371684	0.216441		9.27529	0.336108	0.0932197		8.82293	0.331312	0.0986972		8.56763	0.277914	0.101563		9.90113	0.383556	0.0670805		8.4367	0.330312	0.0372523		9.17197	0.113461	0.0761407		8.56725	0.261106	0.0388619		8.43863	0.292416	0.0641077
10.0834	0.306469	0.111947		8.63921	0.576269	0.21597		9.2971	0.379115	0.0929709		8.84368	0.383268	0.0983576		8.58778	0.107963	0.101253		9.92441	0.319882	0.066838		8.45653	0.387221	0.0371429		9.19353	0.224082	0.075873		8.58739	0.169886	0.0387092		8.45847	0.224391	0.0638695
10.107	0.442896	0.111777		8.65947	-0.0267572	0.215681		9.31891	0.344129	0.092782		8.86442	0.339218	0.0982149		8.60792	0.146718	0.101148		9.94769	0.292272	0.0667359		8.47637	0.359389	0.0370827		9.2151	0.130115	0.0757976		8.60754	0.208583	0.0386704		8.47831	0.243509	0.0637843
10.1307	0.396997	0.113143		8.67974	0.629496	0.218456		9.34072	0.337152	0.0939997		8.88517	0.417831	0.0994696		8.62807	0.358106	0.102347		9.97097	0.513336	0.067649		8.49621	0.287521	0.0375316		9.23667	0.263891	0.0767421		8.62768	0.30871	0.039172		8.49815	0.322594	0.0646105
10.1543	0.351767	0.112932		8.70001	0.177461	0.218058		9.36253	0.512065	0.0939078		8.90591	0.414693	0.0992365		8.64822	0.252904	0.102206		9.99425	0.368541	0.0674691		8.51605	0.385173	0.0374707		9.25823	0.121394	0.0765972		8.64783	0.234531	0.0391092		8.51799	0.236706	0.0644167
10.178	0.363574	0.112557		8.72027	0.393178	0.217145		9.38434	0.469863	0.0935739		8.92666	0.442427	0.0989773		8.66836	0.219651	0.101895		10.0175	0.441034	0.0672875		8.53589	0.329176	0.0373577		9.2798	0.135437	0.0763286		8.66797	0.215563	0.0389341		8.53784	0.316435	0.0642884
10.2017	0.592161	0.114149		8.74054	0.390755	0.220035		9.40615	0.226481	0.0947244		8.94741	0.29171	0.100228		8.68851	0.518712	0.103185		10.0408	0.540775	0.0681752		8.55573	0.343144	0.0378273		9.30137	0.259623	0.0773406		8.68812	0.204532	0.0394375		8.55768	0.211762	0.065052
10.2253	0.455582	0.11387		8.76081	0.417867	0.219827		9.42796	0.331345	0.094589		8.96815	0.329495	0.1001		8.70866	0.293105	0.103068		10.0641	0.46443	0.0680602		8.57556	0.314256	0.0377624		9.32293	0.18843	0.0771888		8.70826	0.276183	0.0393981		8.57752	0.414298	0.0650445
10.249	0.397818	0.114257		8.78107	0.355623	0.220479		9.44977	0.328877	0.0949209		8.9889	0.25841	0.100371		8.7288	0.381773	0.103393		10.0874	0.473092	0.0682832		8.5954	0.414043	0.0379048		9.3445	0.132058	0.0774236		8.72841	0.236419	0.0395232		8.59737	0.218891	0.0651586
10.2726	0.389715	0.114752		8.80134	0.230357	0.221337		9.47158	0.422236	0.0953992		9.00965	0.230514	0.100835		8.74895	0.368283	0.103851		10.1107	0.286895	0.0684691		8.61524	0.334419	0.0380637		9.36607	0.212062	0.0778291		8.74855	0.285812	0.0397102		8.61721	0.337065	0.0654983
10.2963	0.443701	0.114863		8.82161	0.441389	0.22149		9.49339	0.262367	0.0954136		9.03039	0.232115	0.100839		8.76909	0.134198	0.103885		10.1339	0.343428	0.0685484		8.63508	0.324611	0.0380808		9.38764	0.105087	0.0778004		8.7687	0.175232	0.0397052		8.63705	0.364446	0.0655482
10.3199	0.27245	0.11459		8.84187	0.333835	0.221412		9.5152	0.351263	0.0951989		9.05114	0.127457	0.100624		8.78924	0.15072	0.103659		10.1572	0.225897	0.0684135		8.65492	0.342847	0.0380236		9.4092	0.220306	0.0777158		8.78884	0.270781	0.0396697		8.65689	0.323868	0.0654359
10.3436	0.228772	0.116207		8.86214	0.760794	0.224444		9.53701	0.424971	0.0966382		9.07188	0.260699	0.102205		8.80938	0.148974	0.105161		10.1805	0.351466	0.069438		8.67475	0.392951	0.0385802		9.43077	0.116564	0.0788342		8.80899	0.182875	0.0402143		8.67673	0.23908	0.0663321
10.3672	0.41267	0.116023		8.8824	0.353678	0.223728		9.55881	0.409897	0.0963474		9.09263	0.394348	0.101988		8.82953	0.272638	0.104943		10.2038	0.342836	0.0692404		8.69459	0.279974	0.0384564		9.45234	0.149992	0.0786451		8.82913	0.263727	0.0401225		8.69658	0.167818	0.0660856
10.3909	0.377645	0.116107		8.90267	0.0257549	0.224111		9.58063	0.508562	0.0964581		9.11338	0.268497	0.10206		8.84968	0.323632	0.104994		10.2271	0.29049	0.0692355		8.71443	0.307554	0.0384836		9.4739	0.130594	0.078659		8.84928	0.275725	0.0401641		8.71642	0.280076	0.066242
10.4145	0.375314	0.117773		8.92294	0.156539	0.2272		9.60244	0.466806	0.0978455		9.13412	0.466104	0.10356		8.86982	0.1109	0.106517		10.2503	0.376892	0.0702939		8.73427	0.370003	0.0390572		9.49547	0.148639	0.0797928		8.86942	0.228373	0.0407232		8.73626	0.340144	0.0671771
10.4382	0.271289	0.117664		8.94321	0.512853	0.226803		9.62425	0.479809	0.0978017		9.15487	0.205015	0.103387		8.88997	0.287469	0.106441		10.2736	0.304475	0.070224		8.75411	0.351048	0.03902		9.51704	0.0563242	0.0797337		8.88957	0.240002	0.0407058		8.75611	0.269958	0.0671095
10.4619	0.406084	0.118106		8.96347	0.373837	0.227849		9.64606	0.288094	0.0980586		9.17562	0.342462	0.103771		8.91011	0.329275	0.106896		10.2969	0.353671	0.0704724		8.77394	0.294615	0.0391454		9.5386	0.164352	0.0800084		8.90971	0.290183	0.0408364		8.77595	0.0982621	0.0672759
10.4855	0.269626	0.118691		8.98374	0.171171	0.229229		9.66787	0.456928	0.0986405		9.19636	0.342906	0.104373		8.93026	0.348594	0.107487		10.3202	0.290639	0.0708522		8.79378	0.407058	0.0393717		9.56017	0.165336	0.08045		8.92986	0.194628	0.0410456		8.79579	0.216882	0.0676829
10.5092	0.313046	0.11823		9.004	0.472025	0.228151		9.68967	0.312544	0.0982778		9.21711	0.301576	0.10399		8.9504	0.207807	0.106993		10.3435	0.33447	0.0705989		8.81362	0.268136	0.0391984		9.58174	0.0597713	0.0801448		8.95	0.178638	0.0408915		8.81563	0.302351	0.0674761
10.5328	0.34735	0.118907		9.02427	0.451493	0.229416		9.71148	0.284619	0.0987626		9.23785	0.3008	0.104483		8.97055	0.344368	0.107612		10.3668	0.244048	0.070926		8.83346	0.323034	0.0394161		9.6033	0.0424721	0.0805369		8.97015	0.128612	0.0410812		8.83547	0.357418	0.0678399
10.5565	0.53707	0.120401		9.04454	0.680792	0.232267		9.7333	0.415237	0.100019		9.2586	0.409396	0.10583		8.9907	0.356191	0.108974		10.39	0.419376	0.071862		8.8533	0.34087	0.0398924		9.62487	0.260013	0.0815876		8.99029	0.280868	0.0416272		8.85532	0.206097	0.0686153
10.5801	0.321599	0.11938		9.06481	0.363938	0.23036		9.75511	0.394207	0.0991405		9.27935	0.466682	0.10502		9.01084	0.198892	0.10803		10.4133	0.466958	0.0713174		8.87313	0.324424	0.0395581		9.64644	0.0985966	0.0808632		9.01044	0.227167	0.0412759		8.87516	0.172286	0.0679828
10.6038	0.349732	0.120285		9.08507	0.132387	0.232132		9.77692	0.425839	0.0999772		9.30009	0.149252	0.105657		9.03099	0.322498	0.108884		10.4366	0.396496	0.0717715		8.89297	0.314909	0.0398552		9.668	0.160878	0.0814818		9.03058	0.207416	0.0416012		8.895	0.250869	0.0685913
10.6274	0.24656	0.121417		9.10534	0.296986	0.234233		9.79873	0.153613	0.100871		9.32084	0.46554	0.106812		9.05113	0.25062	0.109968		10.4599	0.260521	0.0724591		8.91281	0.391076	0.0402718		9.68957	0.114987	0.0822786		9.05073	0.169146	0.0419671		8.91485	0.211383	0.0692457
10.6511	0.320419	0.121238		9.1256	0.21442	0.233972		9.82053	0.378903	0.100703		9.34158	0.286575	0.106561		9.07128	0.158211	0.109683		10.4832	0.374876	0.0723549		8.93265	0.361852	0.0401904		9.71114	0.071385	0.0821113		9.07087	0.247966	0.041918		8.93469	0.317737	0.0691735
10.6747	0.287626	0.121671		9.14587	0.236389	0.234765		9.84234	0.176883	0.1011		9.36233	0.250513	0.106981		9.09143	0.200769	0.110121		10.5064	0.329111	0.0725918		8.95249	0.282234	0.0403289		9.73271	0.197556	0.0824793		9.09102	0.235234	0.0420865		8.95453	0.217124	0.0693842
10.6984	0.456378	0.123024		9.16614	-0.189672	0.237682		9.86415	0.297121	0.102143		9.38308	0.314934	0.10808		9.11157	0.193962	0.111311		10.5297	0.351103	0.0733822		8.97232	0.354145	0.040762		9.75427	0.113219	0.0833224		9.11116	0.149221	0.0424978		8.97437	0.171028	0.0700997
10.722	0.314204	0.122119		9.1864	0.368343	0.235389		9.88596	0.290156	0.101404		9.40382	0.212953	0.107236		9.13172	0.108315	0.110453		10.553	0.366045	0.0728372		8.99216	0.339247	0.0404611		9.77584	0.176017	0.0827094		9.13131	0.147913	0.0421803		8.99421	0.186123	0.0695339
10.7457	0.307439	0.123229		9.20667	-0.0228455	0.237923		9.90778	0.381363	0.102342		9.42457	0.313894	0.108283		9.15187	0.231117	0.111512		10.5763	0.3465	0.0735223		9.012	0.331554	0.0408313		9.79741	0.10983	0.0834351		9.15145	0.0922554	0.0425668		9.01406	0.30258	0.0702287
10.7694	0.194043	0.123691		9.22694	0.547152	0.2388		9.92959	0.423683	0.102795		9.44532	0.420361	0.108846		9.17201	0.449959	0.111986		10.5996	0.466142	0.0738528		9.03184	0.371158	0.0409978		9.81897	0.189785	0.0837989		9.1716	0.150943	0.0427531		9.0339	0.311338	0.070563
10.793	0.369476	0.123394		9.2472	0.54563	0.238102		9.95139	0.196801	0.102497		9.46606	0.395	0.108462		9.19216	0.374806	0.111722		10.6229	0.446904	0.0736203		9.05168	0.336749	0.0408892		9.84054	0.0673481	0.0835744		9.19174	0.218316	0.0426428		9.05374	0.345241	0.0703715
10.8167	0.291336	0.124845		9.26747	0.141152	0.241037		9.9732	0.265875	0.103684		9.48681	0.188136	0.109706		9.2123	0.316563	0.112974		10.6461	0.33904	0.0744416		9.07151	0.36843	0.0413456		9.86211	0.205994	0.0845157		9.21189	0.232917	0.0431251		9.07359	0.0938854	0.071044
10.8403	0.212264	0.12498		9.28774	0.596769	0.241362		9.99501	0.283727	0.103904		9.50755	0.442877	0.109998		9.23245	0.321459	0.113226		10.6694	0.39017	0.0746065		9.09135	0.355755	0.0414356		9.88367	0.157415	0.0846834		9.23203	0.189001	0.0432013		9.09343	0.280779	0.0712454
10.864	0.23097	0.124891		9.308	0.160185	0.241341		10.0168	0.231679	0.103788		9.5283	0.354498	0.109859		9.25259	0.260562	0.113101		10.6927	0.335149	0.0745118		9.11119	0.375626	0.041383		9.90524	0.146589	0.0846203		9.25218	0.208011	0.0431767		9.11327	0.109875	0.0711432
10.8876	0.0727161	0.126111		9.32827	0.583063	0.243252		10.0386	0.319085	0.104802		9.54904	0.326483	0.110936		9.27274	0.186984	0.114174		10.716	0.380036	0.0752532		9.13103	0.428902	0.041806		9.92681	0.100891	0.0854223		9.27232	0.168399	0.0435518		9.13311	0.330508	0.0719455
10.9113	0.489651	0.126887		9.34854	0.203687	0.244893		10.0604	0.324428	0.105416		9.56979	0.442809	0.11151		9.29289	0.238827	0.114718		10.7393	0.365072	0.0757018		9.15087	0.357474	0.0420236		9.94838	0.137562	0.0859098		9.29247	0.183557	0.0438125		9.15296	0.271085	0.0723228
10.9349	0.218101	0.126357		9.3688	0.306036	0.243719		10.0823	0.332271	0.10491		9.59054	0.421145	0.111102		9.31303	0.307218	0.114341		10.7625	0.482761	0.0754056		9.1707	0.364357	0.0418763		9.96994	0.0465826	0.0855149		9.31261	0.202722	0.0436395		9.1728	0.214717	0.0719944
10.9586	0.346537	0.127137		9.38907	0.823578	0.245155		10.1041	0.220605	0.10554		9.61129	0.616249	0.111873		9.33318	0.123851	0.114969		10.7858	0.283744	0.0757666		9.19054	0.375524	0.0420838		9.99151	0.136349	0.0860664		9.33276	0.186665	0.0439056		9.19264	0.330656	0.0724587
10.9822	0.219709	0.127842		9.40934	0.288837	0.247003		10.1259	0.373215	0.106299		9.63203	0.386154	0.11244		9.35332	0.141658	0.115772		10.8091	0.320481	0.0762509		9.21038	0.343096	0.0423639		10.0131	0.0590969	0.0865622		9.3529	0.161583	0.0441585		9.21248	0.356871	0.0729146
11.0059	0.147118	0.127041		9.4296	0.450101	0.245255		10.1477	0.455838	0.105609		9.65278	0.361096	0.111671		9.37347	0.249187	0.115034		10.8324	0.268665	0.0757397		9.23022	0.378643	0.042108		10.0346	0.0450998	0.0860471		9.37305	0.176813	0.043893		9.23233	0.278957	0.0724198
11.0296	0.247943	0.128823		9.44987	0.42994	0.24869		10.1695	0.280279	0.107035		9.67352	0.318777	0.11324		9.39361	0.153089	0.116556		10.8557	0.390517	0.0768255		9.25006	0.283715	0.0426421		10.0562	0.109945	0.0871891		9.39319	0.196465	0.0444841		9.25217	0.217774	0.0733635
11.0532	0.212146	0.128911		9.47013	0.385427	0.248998		10.1913	0.308781	0.107093		9.69427	0.366721	0.113389		9.41376	0.178213	0.116608		10.8789	0.213685	0.076835		9.26989	0.353576	0.0427069		10.0778	0.291208	0.0873114		9.41334	0.137464	0.0444961		9.27201	0.197946	0.0734085
11.0769	0.265397	0.129165		9.4904	0.0541737	0.249319		10.2131	0.602114	0.107424		9.71502	0.300269	0.113535		9.43391	0.234468	0.116921		10.9022	0.31885	0.0770164		9.28973	0.309998	0.0427667		10.0993	0.136064	0.0874392		9.43348	0.0917929	0.0445668		9.29186	0.182336	0.0735297
11.1005	0.207912	0.130033		9.51067	-0.0604758	0.25101		10.2349	0.136534	0.107934		9.73576	0.155717	0.11423		9.45405	0.373337	0.117691		10.9255	0.304198	0.077476		9.30957	0.338608	0.0430512		10.1209	0.153202	0.0880249		9.45363	0.283594	0.0449188		9.3117	0.260981	0.0740605
11.1242	0.477359	0.130513		9.53094	0.279502	0.252162		10.2567	0.38533	0.108506		9.75651	0.275195	0.114744		9.4742	0.274408	0.118161		10.9488	0.286657	0.0777572		9.32941	0.320753	0.0432198		10.1425	0.0914092	0.0883395		9.47377	0.185256	0.0450593		9.33154	0.263206	0.0743753
11.1478	0.397382	0.130379		9.5512	0.12027	0.251529		10.2785	0.34042	0.108295		9.77726	0.249186	0.114534		9.49434	0.219354	0.117943		10.9721	0.446477	0.0777361		9.34925	0.374082	0.0431641		10.164	0.111841	0.0882488		9.49392	0.237815	0.0450184		9.35138	0.265771	0.0742724
11.1715	0.371416	0.13073		9.57147	-0.137184	0.252501		10.3004	0.541641	0.108707		9.798	0.304562	0.114989		9.51449	0.126336	0.118293		10.9954	0.238398	0.0778946		9.36908	0.312186	0.0432743		10.1856	0.221251	0.0885737		9.51406	0.211103	0.0451503		9.37123	0.279113	0.0744719
11.1951	0.101155	0.130986		9.59173	0.174037	0.253035		10.3222	0.323185	0.108838		9.81875	0.321788	0.115208		9.53464	0.124178	0.118586		11.0186	0.287017	0.0780399		9.38892	0.284036	0.0433786		10.2072	0.195393	0.0887191		9.53421	0.192402	0.0452459		9.39107	0.238603	0.0745801
11.2188	0.177528	0.131016		9.612	0.169062	0.252989		10.344	0.268501	0.108779		9.83949	0.242832	0.115185		9.55478	0.196092	0.118602		11.0419	0.327735	0.0780724		9.40876	0.384058	0.0433793		10.2287	0.138399	0.0887072		9.55435	0.182367	0.045228		9.41091	0.297039	0.0746191
11.2424	0.433178	0.132607		9.63227	0.077184	0.255837		10.3658	0.430304	0.110179		9.86024	0.275638	0.116484		9.57493	0.125061	0.119971		11.0652	0.484148	0.0790281		9.4286	0.417032	0.0438687		10.2503	0.00543699	0.0896491		9.5745	0.14594	0.0457407		9.43075	0.279628	0.0754639
11.2661	0.337108	0.13232		9.65254	0.493588	0.255306		10.3876	0.225861	0.10987		9.88099	0.342053	0.11629		9.59508	0.197032	0.11973		11.0885	0.417691	0.0788407		9.44844	0.289688	0.0437652		10.2719	0.0558853	0.0894993		9.59464	0.173078	0.0456728		9.4506	0.303148	0.0753566
11.2898	0.415007	0.132173		9.6728	0.1913	0.255187		10.4094	0.224027	0.109732		9.90173	0.343671	0.116215		9.61522	0.131523	0.119653		11.1118	0.267382	0.0787181		9.46827	0.346646	0.0437295		10.2934	0.284335	0.0894257		9.61479	0.132704	0.0455846		9.47044	0.260686	0.0752141
11.3134	0.295121	0.133448		9.69307	0.287499	0.257625		10.4312	0.174339	0.110809		9.92248	0.163553	0.117191		9.63537	0.370081	0.120779		11.135	0.271865	0.0794575		9.48811	0.315473	0.0441496		10.315	0.136658	0.0902767		9.63493	0.140568	0.0460468		9.49028	0.255274	0.0759534
11.3371	0.29561	0.133277		9.71333	-0.0211457	0.257129		10.453	0.50499	0.110803		9.94322	0.353079	0.117208		9.65551	0.341321	0.120711		11.1583	0.386149	0.07942		9.50795	0.30224	0.044108		10.3366	0.190416	0.0902121		9.65508	0.163391	0.0459986		9.51012	0.286136	0.075903
11.3607	0.424699	0.133975		9.7336	0.204274	0.258265		10.4748	0.182809	0.111169		9.96397	0.355164	0.117677		9.67566	0.214817	0.121217		11.1816	0.275726	0.0797452		9.52779	0.379906	0.044309		10.3581	0.066892	0.0905391		9.67522	0.246021	0.0461957		9.52997	0.261614	0.076204
11.3844	0.685198	0.13518		9.75387	-0.139847	0.260851		10.4966	0.385321	0.112212		9.98472	0.340556	0.118712		9.6958	0.110618	0.122298		11.2049	0.264791	0.0803741		9.54763	0.280589	0.0446632		10.3797	0.193411	0.0913482		9.69537	0.22244	0.0466146		9.54981	0.134281	0.0768001
11.408	0.353761	0.134229		9.77413	0.101177	0.258794		10.5184	0.269254	0.111413		10.0055	0.370763	0.117943		9.71595	0.0722547	0.121437		11.2282	0.351257	0.0799143		9.56746	0.342299	0.0443777		10.4013	0.178706	0.09076		9.71551	0.170753	0.0463065		9.56965	0.186459	0.0763453
11.4317	0.296931	0.135269		9.7944	0.35211	0.261177		10.5403	0.157035	0.112361		10.0262	0.363991	0.118929		9.7361	0.310959	0.122423		11.2515	0.237868	0.0805457		9.5873	0.373733	0.0447524		10.4228	0.0218359	0.0914974		9.73566	0.233575	0.0466875		9.5895	0.128706	0.0768942
11.4553	0.433196	0.13576		9.81467	0.690831	0.261735		10.5621	0.26436	0.112782		10.047	0.274129	0.119352		9.75624	0.107837	0.122933		11.2747	0.325057	0.0808668		9.60714	0.304298	0.0449008		10.4444	0.0665493	0.0917981		9.7558	0.148554	0.0468016		9.60934	0.237113	0.0772223
11.479	0.389523	0.136784		9.83493	0.466414	0.263805		10.5839	0.265204	0.113607		10.0677	0.361974	0.120221		9.77639	0.51357	0.123799		11.298	0.348515	0.0814152		9.62698	0.261734	0.045211		10.466	0.107232	0.0924159		9.77595	0.120134	0.0471412		9.62918	0.37209	0.077846
11.5026	0.372219	0.136219		9.8552	0.169209	0.263185		10.6057	0.308478	0.113212		10.0884	0.215516	0.119721		9.79653	0.0533478	0.123372		11.3213	0.158414	0.081089		9.64682	0.339175	0.0450709		10.4875	-0.0268649	0.0921317		9.79609	0.12539	0.0469967		9.64902	0.300426	0.0775565
11.5263	-0.13978	0.137984		9.87547	0.20927	0.26661		10.6275	0.159943	0.114736		10.1092	0.360674	0.12143		9.81668	0.207981	0.125065		11.3446	0.354777	0.0822334		9.66665	0.371633	0.0457017		10.5091	0.192385	0.0933729		9.81624	0.174067	0.0476389		9.66886	0.238202	0.078573
11.55	0.323601	0.137398		9.89573	0.134826	0.265117		10.6493	0.190824	0.114102		10.1299	0.217566	0.120669		9.83682	0.276046	0.124388		11.3679	0.38848	0.0818284		9.68649	0.368168	0.0454305		10.5307	-0.0050009	0.0928953		9.83638	0.193593	0.0473747		9.68871	0.176386	0.0781629
11.5736	0.396502	0.13809		9.916	0.729392	0.266531		10.6711	0.122458	0.114645		10.1507	0.308282	0.121278		9.85697	-0.0083051	0.124883		11.3911	0.300231	0.0821528		9.70633	0.377274	0.0456701		10.5522	-0.0022473	0.0933671		9.85653	0.162035	0.0476094		9.70855	0.17327	0.078531
11.5973	0.243582	0.139418		9.93626	0.608545	0.268889		10.6929	0.314781	0.115765		10.1714	0.549169	0.122594		9.87711	0.12352	0.126037		11.4144	0.338132	0.0829308		9.72617	0.290336	0.0460749		10.5738	0.0245772	0.0941859		9.87667	0.162013	0.0480383		9.72839	0.325348	0.0792992
11.6209	0.322224	0.139247		9.95653	0.404432	0.268929		10.7147	0.262252	0.115681		10.1922	0.35202	0.122498		9.89726	0.26348	0.126016		11.4377	0.332753	0.0829068		9.74601	0.391068	0.0460587		10.5954	0.0307782	0.0941388		9.89682	0.151001	0.048031		9.74824	0.112194	0.0791736
11.6446	0.144622	0.139133		9.9768	0.500192	0.268687		10.7366	0.40509	0.115667		10.2129	0.307438	0.122378		9.91741	0.173511	0.125927		11.461	0.384209	0.0828468		9.76584	0.374218	0.0460064		10.617	-0.0346765	0.0940442		9.91696	0.129197	0.0479587		9.76808	0.312974	0.0791841
11.6682	0.104546	0.14065		9.99707	-0.07678	0.271524		10.7584	0.217699	0.11686		10.2337	0.417312	0.123698		9.93755	0.0300449	0.127303		11.4843	0.298228	0.0837414		9.78568	0.382765	0.0465334		10.6385	0.200273	0.0951482		9.93711	0.217152	0.0485318		9.78792	0.192864	0.0799674
11.6919	0.164258	0.14059		10.0173	0.0939879	0.271494		10.7802	0.452274	0.116865		10.2544	0.249761	0.123514		9.9577	0.36154	0.127321		11.5075	0.303623	0.0836491		9.80552	0.26448	0.0464708		10.6601	0.112805	0.0950455		9.95725	0.208963	0.0484835		9.80776	0.321339	0.0800192
11.7155	0.518656	0.14076		10.0376	0.483285	0.271431		10.802	0.404184	0.116917		10.2752	0.268231	0.123678		9.97785	0.0542762	0.127263		11.5308	0.193816	0.0836964		9.82536	0.351993	0.0465038		10.6817	0.138357	0.0951233		9.9774	0.162269	0.0485032		9.8276	0.16675	0.0800268
11.7392	0.289385	0.142599		10.0579	0.127548	0.275233		10.8238	0.286548	0.118473		10.2959	0.364308	0.125392		9.99799	0.296433	0.129052		11.5541	0.350403	0.0848856		9.8452	0.267682	0.0471246		10.7032	-0.0368113	0.0963385		9.99754	0.148913	0.0491696		9.84745	0.230434	0.0810567
11.7628	0.445695	0.146191		10.0781	0.205365	0.282025		10.8456	0.529974	0.121429		10.3167	0.330783	0.128427		10.0181	0.334877	0.132323		11.5774	0.367873	0.0869449		9.86503	0.38831	0.0483198		10.7248	-0.0929688	0.0986797		10.0177	0.118377	0.0503497		9.86729	0.164814	0.0830515
11.7865	0.306	0.147237		10.0984	0.0811622	0.284089		10.8674	0.117618	0.122223		10.3374	0.431277	0.129408		10.0383	-0.063813	0.133084		11.6007	0.31895	0.0875566		9.88487	0.275549	0.0486152		10.7464	-0.115307	0.0994173		10.0378	0.197503	0.0507304		9.88713	0.120507	0.0835935
11.8102	0.369084	0.149728		10.1187	0.72798	0.288659		10.8892	0.29334	0.12438		10.3581	0.516939	0.131657		10.0584	0.126529	0.135471		11.624	0.299288	0.0890084		9.90471	0.321738	0.0494291		10.7679	-0.0036588	0.101113		10.058	0.167258	0.0515759		9.90698	0.149978	0.0850513
11.8338	0.323951	0.151333		10.1389	0.232999	0.292153		10.911	0.174118	0.12559		10.3789	0.258863	0.132905		10.0786	0.218361	0.136934		11.6472	0.270996	0.0899915		9.92455	0.365037	0.049993		10.7895	0.00644351	0.102206		10.0781	0.184322	0.0521378		9.92682	0.180989	0.0859775
11.8575	0.107028	0.151486		10.1592	0.374239	0.292591		10.9328	0.204625	0.125914		10.3996	0.238468	0.133233		10.0987	0.166616	0.137186		11.6705	0.327818	0.0901827		9.94439	0.432786	0.0500959		10.8111	0.0628629	0.102372		10.0983	0.140685	0.0522195		9.94666	0.301193	0.0861496
11.8811	0.100757	0.150312		10.1795	0.297085	0.29028		10.9546	0.467155	0.124963		10.4204	0.246194	0.13216		10.1189	0.116748	0.13617		11.6938	0.454844	0.0895045		9.96423	0.297222	0.0496764		10.8326	-0.078379	0.101523		10.1184	0.255841	0.0518469		9.9665	0.144226	0.0854406
11.9048	0.347587	0.148196		10.1997	0.0659879	0.286078		10.9765	0.48342	0.12307		10.4411	0.04288	0.130103		10.139	0.157257	0.134037		11.7171	0.285418	0.0881154		9.98406	0.266595	0.0489445		10.8542	0.155165	0.100076		10.1386	0.16114	0.0510199		9.98634	0.152245	0.0841419
11.9284	0.0954785	0.15028		10.22	0.079155	0.290074		10.9983	0.116197	0.124859		10.4619	0.220279	0.132074		10.1592	0.337356	0.136067		11.7404	0.360645	0.0894123		10.0039	0.360598	0.0496846		10.8758	0.100414	0.101575		10.1587	0.243097	0.0518245		10.0062	0.189057	0.085436
11.9521	0.431688	0.149933		10.2403	0.242659	0.289283		11.0201	0.506087	0.124628		10.4826	0.0694095	0.131635		10.1793	0.250071	0.135585		11.7636	0.174005	0.0891181		10.0237	0.417771	0.0495428		10.8973	-0.0285632	0.101276		10.1788	0.102197	0.0516408		10.026	0.17981	0.085166
11.9757	0.18877	0.149378		10.2605	0.468538	0.288497		11.0419	0.0579817	0.124084		10.5034	0.267862	0.131378		10.1995	0.199326	0.135291		11.7869	0.228226	0.0888351		10.0436	0.34347	0.0493653		10.9189	-0.0147775	0.100948		10.199	0.104464	0.0514725		10.0459	0.310725	0.0849647
11.9994	0.468188	0.149909		10.2808	0.816737	0.289108		11.0637	0.0718662	0.124427		10.5241	0.489909	0.131737		10.2196	0.212202	0.135598		11.8102	0.453447	0.0892074		10.0634	0.257782	0.0494827		10.9405	-0.158543	0.101123		10.2191	0.152041	0.0516285		10.0657	0.322084	0.0851574
12.023	0.268853	0.151049		10.3011	-0.32066	0.291673		11.0855	0.119297	0.12551		10.5449	0.404817	0.132932		10.2397	0.0518711	0.136725		11.8335	0.264238	0.089826		10.0833	0.382582	0.0499329		10.962	0.0900478	0.102043		10.2393	0.132872	0.0520338		10.0856	0.286725	0.0858533
12.0467	0.156918	0.150339		10.3213	0.489801	0.290361		11.1073	0.375495	0.124942		10.5656	0.188439	0.132112		10.2599	0.21832	0.136114		11.8568	0.294386	0.0894339		10.1031	0.384779	0.0496928		10.9836	0.0557974	0.101615		10.2594	0.154926	0.0518058		10.1054	0.0572628	0.0853811
12.0703	0.325209	0.151373		10.3416	-0.0589869	0.292281		11.1291	0.206281	0.125758		10.5864	0.494834	0.133075		10.28	0.0266977	0.136995		11.8801	0.387676	0.0900537		10.1229	0.289101	0.0499967		11.0052	0.0022301	0.102262		10.2796	0.168433	0.0521534		10.1252	0.201303	0.086027
12.094	0.525943	0.152198		10.3619	-0.0125308	0.293867		11.1509	0.311023	0.126439		10.6071	0.201588	0.133751		10.3002	0.175619	0.137771		11.9033	0.248886	0.0905289		10.1428	0.26995	0.0502652		11.0267	0.0566086	0.102755		10.2997	0.105798	0.0524233		10.1451	0.128922	0.0864369
12.1177	0.138993	0.152062		10.3821	0.337402	0.293371		11.1727	0.187184	0.126384		10.6278	0.236556	0.133659		10.3203	0.445537	0.137608		11.9266	0.207298	0.0904112		10.1626	0.266959	0.0502252		11.0483	0.10144	0.102742		10.3199	0.135868	0.0523766		10.1649	0.212138	0.0863753
12.1413	0.384427	0.152943		10.4024	0.34797	0.295279		11.1946	0.491155	0.127107		10.6486	0.139758	0.134388		10.3405	0.246185	0.1384		11.9499	0.272993	0.0908866		10.1824	0.348226	0.0505245		11.0699	0.297121	0.103327		10.34	0.0703001	0.0526508		10.1848	0.228995	0.0868888
12.165	0.262849	0.154232		10.4227	0.47563	0.297686		11.2164	0.277039	0.128128		10.6693	0.329626	0.135511		10.3606	0.251289	0.139651		11.9732	0.319491	0.0916901		10.2023	0.344558	0.0509215		11.0914	0.00936203	0.104092		10.3602	0.213494	0.0531152		10.2046	0.18035	0.087588
12.1886	0.155724	0.153519		10.4429	0.451781	0.296576		11.2382	0.341194	0.127508		10.6901	0.153504	0.134916		10.3808	0.104595	0.138861		11.9965	0.311077	0.0912538		10.2221	0.309253	0.0506948		11.113	-0.0882858	0.103602		10.3803	0.140167	0.0528608		10.2245	0.0106124	0.0870595
12.2123	0.353979	0.15483		10.4632	0.10665	0.298706		11.26	0.315126	0.128667		10.7108	0.307087	0.136027		10.4009	0.142078	0.140097		12.0197	0.312468	0.0920025		10.242	0.388094	0.0511199		11.1346	-0.0956453	0.10443		10.4004	0.0223322	0.0532523		10.2443	0.183516	0.0878764
12.2359	0.58957	0.155537		10.4835	0.312199	0.30006		11.2818	0.18175	0.129102		10.7316	0.103161	0.136546		10.4211	0.326174	0.140629		12.043	0.404797	0.0924348		10.2618	0.335639	0.0513242		11.1561	0.0897659	0.104945		10.4206	0.0759739	0.0535163		10.2641	0.12683	0.0882565
12.2596	0.260332	0.155452		10.5037	0.259259	0.300043		11.3036	0.432646	0.129082		10.7523	0.317352	0.136587		10.4412	0.186446	0.140577		12.0663	0.0761412	0.0922788		10.2816	0.261328	0.0512871		11.1777	0.0664208	0.104929		10.4407	0.184313	0.053523		10.284	0.159666	0.0882494
12.2832	0.359842	0.155909		10.524	-0.316047	0.30107		11.3254	0.357301	0.129571		10.7731	0.466717	0.137121		10.4613	0.437435	0.141145		12.0896	0.238514	0.0926883		10.3015	0.279578	0.0514831		11.1993	-0.0309069	0.105286		10.4609	0.0955199	0.0536718		10.3038	0.0422271	0.0884853
12.3069	-0.0130454	0.1565		10.5443	0.434112	0.302375		11.3472	0.492949	0.130167		10.7938	0.320005	0.137649		10.4815	0.2635	0.141741		12.1129	0.385633	0.0931568		10.3213	0.261341	0.0517016		11.2208	0.19507	0.105824		10.481	0.255622	0.0539757		10.3237	0.283187	0.0890287
12.3306	0.121163	0.156351		10.5645	-0.349684	0.302137		11.369	0.422244	0.130001		10.8146	0.537499	0.137557		10.5016	0.224197	0.141584		12.1361	0.202489	0.0929361		10.3411	0.320811	0.0516488		11.2424	-0.0580017	0.105544		10.5012	0.0268291	0.0538203		10.3435	0.121921	0.088817
12.3542	0.481871	0.15769		10.5848	0.813109	0.304314		11.3908	0.0769203	0.130892		10.8353	0.472608	0.138658		10.5218	-0.0198769	0.142664		12.1594	0.252178	0.0937285		10.361	0.406959	0.0520857		11.264	0.0849413	0.106478		10.5213	0.085402	0.0542647		10.3634	0.347118	0.0896384
12.3779	0.102909	0.158124		10.6051	0.360073	0.305368		11.4127	0.383688	0.131399		10.8561	0.279513	0.139009		10.5419	0.0824886	0.143202		12.1827	0.23685	0.0939858		10.3808	0.313781	0.0522154		11.2855	0.0137269	0.106815		10.5415	0.161237	0.0544718		10.3832	0.20875	0.0898352
12.4015	0.233765	0.157785		10.6253	-0.217943	0.304925		11.4345	0.363173	0.131145		10.8768	0.36493	0.138839		10.5621	0.262375	0.142916		12.206	0.273606	0.0938597		10.4007	0.363333	0.0521234		11.3071	0.0114281	0.10658		10.5616	0.0503433	0.0543681		10.403	0.284892	0.089718
12.4252	0.274376	0.159676		10.6456	0.321278	0.308197		11.4563	0.539957	0.132667		10.8975	0.399295	0.14039		10.5822	0.292909	0.144406		12.2293	0.100838	0.0948005		10.4205	0.383065	0.0527309		11.3287	-0.0586699	0.10775		10.5817	0.206506	0.0549833		10.4229	0.176461	0.0906861
12.4488	0.135955	0.158952		10.6659	1.05917	0.306738		11.4781	0.247012	0.132082		10.9183	0.201594	0.139715		10.6024	0.458163	0.143935		12.2526	0.348648	0.0945301		10.4403	0.299424	0.0524684		11.3502	0.167787	0.107339		10.6019	0.108136	0.0547336		10.4427	0.12154	0.0902458
12.4725	0.209271	0.159904		10.6861	0.516167	0.308745		11.4999	0.51839	0.132904		10.939	0.136124	0.14051		10.6225	-0.150509	0.144748		12.2758	0.10215	0.0949764		10.4602	0.219394	0.0527788		11.3718	0.154118	0.107993		10.622	0.14205	0.0550643		10.4626	0.143985	0.0908015
12.4961	0.292092	0.160792		10.7064	0.0313766	0.310403		11.5217	0.310943	0.133631		10.9598	0.177903	0.141292		10.6427	0.332283	0.145512		12.2991	0.33328	0.0955591		10.48	0.376738	0.0530803		11.3934	0.0298689	0.108506		10.6422	0.127261	0.0553524		10.4824	0.214576	0.0912526
12.5198	-0.0156329	0.161004		10.7267	0.180599	0.311198		11.5435	0.315285	0.133909		10.9805	0.453227	0.141735		10.6628	0.0420943	0.145884		12.3224	0.26016	0.095726		10.4999	0.239703	0.0531674		11.4149	0.0230468	0.108803		10.6623	0.16618	0.0554719		10.5023	-0.0456229	0.0913981
12.5434	0.435639	0.16083		10.7469	0.295843	0.310128		11.5653	0.142278	0.133502		11.0013	0.268028	0.14123		10.683	0.239615	0.145632		12.3457	0.352856	0.0955077		10.5197	0.375602	0.0530607		11.4365	0.103794	0.108522		10.6825	0.146897	0.0553333		10.5221	0.335238	0.0913183
12.5671	0.228663	0.162382		10.7672	-0.132894	0.31358		11.5871	0.546529	0.134972		11.022	0.21266	0.142715		10.7031	0.133312	0.147013		12.369	0.297891	0.0964901		10.5395	0.300318	0.0535829		11.4581	-0.137978	0.109512		10.7026	0.174359	0.0559016		10.5419	0.169893	0.0921689
12.5907	0.348851	0.161917		10.7875	0.582688	0.312504		11.6089	0.0388056	0.134451		11.0428	0.327447	0.142371		10.7232	-0.0223004	0.146478		12.3922	0.326191	0.0961576		10.5594	0.405354	0.0534174		11.4796	0.0944765	0.109296		10.7228	0.223719	0.0557206		10.5618	0.283415	0.0919076
12.6144	0.198717	0.162394		10.8077	-0.0322552	0.313657		11.6308	0.275646	0.135043		11.0635	0.0863647	0.142747		10.7434	0.226796	0.147061		12.4155	0.209608	0.0964544		10.5792	0.427906	0.0536181		11.5012	0.0120004	0.109565		10.7429	0.0529162	0.0558716		10.5816	-0.0061334	0.0921022
12.6381	0.524389	0.164355		10.828	0.491169	0.317229		11.6526	0.201574	0.136574		11.0843	0.270202	0.144425		10.7635	0.091584	0.148745		12.4388	0.0848729	0.0974887		10.599	0.305704	0.0542003		11.5228	-0.209203	0.110786		10.7631	0.0120975	0.0564792		10.6015	0.320534	0.0933013
12.6617	0.481547	0.163997		10.8483	-0.315679	0.316669		11.6744	0.20626	0.136224		11.105	0.372236	0.144145		10.7837	0.372129	0.148414		12.4621	0.22536	0.0973458		10.6189	0.31654	0.0540658		11.5443	-0.0710308	0.110553		10.7832	0.0805204	0.0563567		10.6213	0.226562	0.0930203
12.6854	0.174104	0.163598		10.8685	0.226218	0.315644		11.6962	0.364757	0.135963		11.1258	0.3926	0.143863		10.8038	0.0372527	0.148092		12.4854	0.241439	0.0971724		10.6387	0.348323	0.0539752		11.5659	-0.065143	0.110382		10.8033	0.0561027	0.0562834		10.6411	0.0959526	0.0927665
12.709	-0.0845984	0.165821		10.8888	0.141724	0.320239		11.718	-0.0017439	0.137757		11.1465	0.259748	0.145794		10.824	0.341558	0.150028		12.5087	0.135197	0.0983699		10.6586	0.480247	0.0547097		11.5875	0.224115	0.111913		10.8235	0.198626	0.0570577		10.661	0.184987	0.0940797
12.7327	0.166864	0.1655		10.9091	0.46723	0.319634		11.7398	0.271197	0.137457		11.1673	0.264552	0.145501		10.8441	0.251502	0.149766		12.5319	0.274477	0.0982241		10.6784	0.245206	0.0545557		11.609	-0.0660573	0.111576		10.8436	0.189745	0.0569329		10.6808	0.0592463	0.0937741
12.7563	0.0127456	0.165477		10.9293	0.728046	0.319545		11.7616	0.218066	0.137518		11.188	0.348214	0.145528		10.8643	0.125036	0.149888		12.5552	0.389498	0.0982999		10.6982	0.405735	0.054614		11.6306	0.107882	0.111676		10.8638	0.150529	0.0569365		10.7007	0.0201878	0.0938237
12.78	0.0101308	0.167364		10.9496	-0.142567	0.323501		11.7834	0.41052	0.139191		11.2087	0.143841	0.147145		10.8844	0.348596	0.151611		12.5785	0.261653	0.0993385		10.7181	0.270379	0.0552122		11.6522	0.178995	0.112946		10.8839	0.117305	0.057572		10.7205	0.21514	0.0949986
12.8036	0.254098	0.166495		10.9699	0.662852	0.3214		11.8052	-0.0730581	0.138264		11.2295	0.101086	0.146293		10.9046	0.0700146	0.150708		12.6018	0.281921	0.0988361		10.7379	0.35336	0.0548856		11.6737	-0.364464	0.112162		10.9041	0.071397	0.0572046		10.7404	0.138952	0.094363
12.8273	0.390053	0.166882		10.9901	0.595704	0.321913		11.827	0.282658	0.138558		11.2502	0.497103	0.146681		10.9247	0.115709	0.150949		12.6251	0.116327	0.0988832		10.7577	0.301111	0.0549657		11.6953	0.199435	0.112488		10.9242	0.0587507	0.0573163		10.7602	0.303359	0.0946002
12.8509	0.373394	0.16868		11.0104	0.0979899	0.325729		11.8489	0.1675	0.140092		11.271	0.253821	0.148251		10.9449	0.224795	0.152732		12.6483	0.306156	0.100091		10.7776	0.278572	0.0555915		11.7169	0.245025	0.113758		10.9444	0.128839	0.0579644		10.78	0.287451	0.0956791
12.8746	0.59415	0.168227		11.0307	-0.88391	0.324736		11.8707	0.252767	0.139655		11.2917	0.505327	0.147858		10.965	0.0473261	0.152146		12.6716	0.23015	0.0997403		10.7974	0.291721	0.0554093		11.7384	0.12393	0.113332		10.9645	0.202032	0.0578031		10.7999	-0.0238033	0.0952332
12.8983	0.625152	0.167878		11.0509	0.542698	0.324058		11.8925	0.472329	0.139441		11.3125	0.220656	0.14746		10.9851	-0.0865861	0.151875		12.6949	0.312853	0.0995806		10.8173	0.332031	0.0553165		11.76	-0.0921705	0.113009		10.9846	0.114568	0.0576615		10.8197	0.124256	0.095095
12.9219	0.275636	0.170552		11.0712	0.569186	0.329185		11.9143	0.462133	0.141734		11.3332	0.0802259	0.149814		11.0053	0.0900171	0.154304		12.7182	0.100778	0.101063		10.8371	0.340206	0.0561934		11.7816	-0.0681141	0.114938		11.0048	0.125632	0.0586008		10.8396	0.13462	0.0966608
12.9456	0.416751	0.169673		11.0915	0.612779	0.327278		11.9361	0.115717	0.140872		11.354	0.377741	0.149122		11.0254	0.35317	0.153518		12.7415	0.269941	0.100653		10.8569	0.27142	0.0558918		11.8031	0.0148962	0.114304		11.0249	0.0986828	0.0583171		10.8594	0.217462	0.0961584
12.9692	0.562417	0.170291		11.1117	0.315132	0.328612		11.9579	0.0884549	0.14129		11.3747	0.0695582	0.149438		11.0456	0.292609	0.15396		12.7647	0.186222	0.100894		10.8768	0.241306	0.0560279		11.8247	-0.0253958	0.114617		11.0451	0.148889	0.0584519		10.8793	0.0362321	0.0963539
12.9929	0.169647	0.171788		11.132	0.697764	0.331708		11.9797	0.221553	0.142708		11.3955	0.246327	0.151009		11.0657	0.126757	0.155497		12.788	0.281286	0.10194		10.8966	0.235515	0.0565903		11.8463	-0.0106918	0.115758		11.0652	0.201401	0.0590713		10.8991	0.00721241	0.0972963
13.0165	0.637169	0.171784		11.1523	0.440093	0.331187		12.0015	0.221181	0.142642		11.4162	0.205882	0.150856		11.0859	0.360422	0.15544		12.8113	0.334389	0.101829		10.9164	0.248857	0.0565607		11.8678	0.216846	0.115725		11.0854	0.212173	0.0590211		10.9189	0.145281	0.0972642
13.0402	0.371823	0.172507		11.1725	-0.106599	0.3332		12.0233	0.290993	0.143323		11.437	0.484825	0.151623		11.106	-0.356159	0.156035		12.8346	0.37232	0.102349		10.9363	0.289422	0.05681		11.8894	0.00355376	0.116191		11.1055	0.0985573	0.0592263		10.9388	0.14255	0.0977325
13.0638	0.206033	0.174264		11.1928	0.336011	0.336261		12.0451	0.430527	0.144716		11.4577	0.229008	0.153152		11.1262	-0.161866	0.157607		12.8579	0.423363	0.103331		10.9561	0.371593	0.0573848		11.911	-0.0678084	0.117344		11.1257	0.186213	0.0598697		10.9586	0.361679	0.0988118
13.0875	0.218834	0.172524		11.2131	0.0756021	0.333128		12.067	0.437633	0.143442		11.4784	0.419131	0.151711		11.1463	7.09e-06	0.156118		12.8812	0.296595	0.102305		10.976	0.229599	0.0568015		11.9325	-0.041447	0.116231		11.1458	0.120972	0.0592608		10.9785	0.189596	0.0977656
13.1111	-0.0263453	0.174275		11.2333	0.0998026	0.336393		12.0888	0.187664	0.144861		11.4992	0.32165	0.153229		11.1665	0.237721	0.157727		12.9044	0.0449549	0.103263		10.9958	0.521277	0.0574439		11.9541	-0.0205347	0.117418		11.166	-0.0181122	0.0598505		10.9983	0.33762	0.0988607
13.1348	0.35496	0.175267		11.2536	0.462084	0.338124		12.1106	0.373994	0.145687		11.5199	0.436952	0.154037		11.1866	0.172662	0.158519		12.9277	0.379945	0.103906		11.0156	0.344787	0.0577256		11.9757	0.185658	0.118102		11.1861	0.0608011	0.0601621		11.0182	0.213318	0.0992894
13.1585	0.234018	0.175151		11.2739	0.881091	0.33808		12.1324	0.129145	0.145425		11.5407	0.254718	0.153848		11.2067	0.521461	0.158507		12.951	0.260656	0.103806		11.0355	0.39601	0.0576701		11.9972	0.0206713	0.11796		11.2062	0.0344904	0.0601253		11.038	0.232149	0.099219
13.1821	0.217424	0.175789		11.2941	-0.20632	0.339443		12.1542	0.277346	0.146085		11.5614	0.389349	0.154565		11.2269	0.0652646	0.159027		12.9743	0.354842	0.104257		11.0553	0.322241	0.0578946		12.0188	-0.087408	0.118402		11.2264	-0.0535718	0.0603236		11.0578	0.148068	0.0995884
13.2058	0.159024	0.176036		11.3144	0.288838	0.340025		12.176	0.346635	0.146364		11.5822	0.25371	0.15482		11.247	-0.0708184	0.159325		12.9976	0.463366	0.10445		11.0752	0.295507	0.0579835		12.0404	-0.0358158	0.118533		11.2465	0.0711803	0.0604313		11.0777	0.17339	0.0997481
13.2294	0.161925	0.175959		11.3347	0.748802	0.339673		12.1978	0.389983	0.146276		11.6029	-0.0070193	0.154601		11.2672	0.267648	0.159408		13.0208	0.244037	0.104334		11.095	0.398436	0.0579721		12.0619	-0.12321	0.118536		11.2667	0.191758	0.0604516		11.0975	0.23918	0.0997194
13.2531	0.635485	0.176746		11.3549	0.791569	0.341039		12.2196	0.444063	0.146873		11.6237	0.27443	0.155371		11.2873	0.173785	0.159926		13.0441	0.21959	0.104712		11.1148	0.376922	0.058182		12.0835	0.0438034	0.119042		11.2868	0.0687074	0.0606256		11.1174	0.0596661	0.100011
13.2767	0.221562	0.178296		11.3752	0.588871	0.343953		12.2414	0.196229	0.148068		11.6444	0.556951	0.156759		11.3075	0.156686	0.161273		13.0674	0.201371	0.105606		11.1347	0.302349	0.0586675		12.1051	0.0809457	0.120059		11.307	0.0236253	0.0611707		11.1372	0.0988178	0.100887
13.3004	0.129669	0.177486		11.3955	0.756776	0.34274		12.2632	0.167334	0.147512		11.6652	0.224258	0.156018		11.3276	0.23625	0.160722		13.0907	0.293215	0.105173		11.1545	0.396186	0.0584466		12.1266	0.121282	0.119545		11.3271	0.202956	0.0609549		11.1571	0.243545	0.100542
13.324	0.124373	0.179122		11.4157	0.115788	0.345849		12.2851	0.493825	0.148806		11.6859	0.239242	0.157466		11.3478	0.128565	0.162014		13.114	0.234743	0.106131		11.1743	0.232941	0.0589434		12.1482	-0.0278772	0.120615		11.3473	0.147834	0.0614989		11.1769	0.145825	0.101409
13.3477	0.056481	0.179824		11.436	0.384793	0.347537		12.3069	0.250284	0.149542		11.7067	0.526324	0.158127		11.3679	0.0714579	0.162869		13.1373	0.184577	0.106605		11.1942	0.332642	0.0591978		12.1698	-0.249969	0.121059		11.3674	0.090908	0.0617396		11.1967	0.280401	0.101918
13.3713	0.824093	0.181794		11.4563	0.475534	0.350383		12.3287	0.358195	0.15089		11.7274	0.270501	0.159579		11.3881	0.292995	0.164441		13.1605	0.458109	0.107637		11.214	0.398238	0.0597588		12.1913	0.100195	0.12226		11.3875	-0.0292096	0.0622975		11.2166	0.142637	0.102793
13.395	0.471798	0.185837		11.4765	0.203834	0.358719		12.3505	0.354545	0.154394		11.7481	0.283995	0.163362		11.4082	0.20956	0.168139		13.1838	0.400955	0.110112		11.2339	0.384752	0.0611549		12.2129	-0.01512	0.125045		11.4077	0.220769	0.0637706		11.2364	0.326127	0.105258
13.4187	0.203608	0.187701		11.4968	0.475909	0.362553		12.3723	-0.0344717	0.155984		11.7689	0.403536	0.165091		11.4284	0.230588	0.169971		13.2071	0.432485	0.111334		11.2537	0.366776	0.0618239		12.2345	-0.0393295	0.126435		11.4278	0.0380329	0.0644208		11.2563	0.199583	0.106354
13.4423	0.435713	0.190053		11.5171	-0.335361	0.366574		12.3941	0.321774	0.157772		11.7896	0.28157	0.166844		11.4485	0.290254	0.171828		13.2304	0.141879	0.1124		11.2735	0.260484	0.0624292		12.256	-0.120927	0.127706		11.448	0.122872	0.0651401		11.2761	0.107651	0.10738
13.466	0.750975	0.19281		11.5373	0.383773	0.371563		12.4159	0.297025	0.160007		11.8104	0.186622	0.169245		11.4686	0.128853	0.174277		13.2537	0.334779	0.114046		11.2934	0.299768	0.0633593		12.2776	-0.0693368	0.129519		11.4681	0.150841	0.0660659		11.296	0.138119	0.10893
13.4896	0.353027	0.193375		11.5576	0.335325	0.373085		12.4377	0.513557	0.160627		11.8311	0.236083	0.169898		11.4888	0.0669877	0.175031		13.2769	0.375285	0.114523		11.3132	0.358077	0.0635843		12.2992	-0.167327	0.130068		11.4883	0.103585	0.0662988		11.3158	0.186837	0.109364
13.5133	0.239191	0.1959		11.5779	0.233232	0.378248		12.4595	0.285902	0.162759		11.8519	0.146118	0.172163		11.5089	0.487422	0.177362		13.3002	0.258491	0.115972		11.333	0.37681	0.0644287		12.3207	-0.0268539	0.131808		11.5084	-0.0125698	0.0671695		11.3356	0.0436517	0.11077
13.5369	-0.0823596	0.19755		11.5981	0.348382	0.381787		12.4813	0.507434	0.164327		11.8726	0.248679	0.173712		11.5291	0.458341	0.178991		13.3235	0.444701	0.117098		11.3529	0.302029	0.065013		12.3423	0.0957448	0.133067		11.5286	0.0573715	0.0677862		11.3555	0.217082	0.111867
13.5606	0.219145	0.198748		11.6184	0.0720272	0.383667		12.5032	0.196653	0.165111		11.8934	0.0173526	0.174611		11.5492	0.467617	0.179938		13.3468	0.206783	0.117733		11.3727	0.334591	0.0653775		12.3639	0.103441	0.13376		11.5487	0.217443	0.0682219		11.3753	0.00527214	0.112349
13.5842	0.517989	0.201367		11.6387	0.386145	0.38834		12.525	0.247597	0.167042		11.9141	0.409872	0.176781		11.5694	0.184702	0.182069		13.3701	0.263996	0.119071		11.3926	0.434165	0.0661533		12.3854	0.0721886	0.135275		11.5689	0.163819	0.0689884		11.3952	0.234717	0.113794
13.6079	0.362647	0.203149		11.6589	0.315516	0.392331		12.5468	0.256145	0.168702		11.9349	0.455783	0.178583		11.5895	-0.0800688	0.183889		13.3933	0.25202	0.120243		11.4124	0.519338	0.0668464		12.407	-0.0430603	0.1366		11.589	0.108413	0.0696769		11.415	0.271126	0.114916
13.6315	0.718184	0.203283		11.6792	0.735211	0.392078		12.5686	0.259925	0.16874		11.9556	0.440434	0.178566		11.6097	0.280863	0.183837		13.4166	0.365957	0.120313		11.4322	0.379054	0.0668105		12.4286	0.120289	0.136586		11.6091	0.156655	0.0696753		11.4349	0.121449	0.114854
13.6552	0.173429	0.205214		11.6995	0.725497	0.396403		12.5904	0.300991	0.17053		11.9764	0.65349	0.180634		11.6298	0.313455	0.185944		13.4399	0.416568	0.121599		11.4521	0.227518	0.067492		12.4501	-0.276343	0.137972		11.6293	0.098642	0.070388		11.4547	0.202875	0.116178
13.6789	0.747748	0.205237		11.7197	0.30694	0.396163		12.6122	0.512856	0.170403		11.9971	0.141015	0.180198		11.65	0.288102	0.185568		13.4632	0.281511	0.121392		11.4719	0.287716	0.0674141		12.4717	-0.036774	0.137883		11.6494	0.0696284	0.0702947		11.4745	0.288457	0.116034
13.7025	0.26671	0.20159		11.74	0.539857	0.389046		12.634	0.587289	0.167613		12.0178	0.157449	0.177181		11.6701	0.361867	0.182447		13.4865	0.421576	0.1194		11.4918	0.404414	0.0662874		12.4933	-0.274496	0.135522		11.6696	0.0640716	0.0691054		11.4944	0.250062	0.114053
13.7262	0.505867	0.200977		11.7603	0.769785	0.387665		12.6558	0.130626	0.166666		12.0386	0.198619	0.176412		11.6902	0.114251	0.181727		13.5098	0.277821	0.11884		11.5116	0.403545	0.066024		12.5148	-0.101925	0.134984		11.6897	-0.010851	0.0687878		11.5142	0.195317	0.11354
13.7498	0.464645	0.201324		11.7805	-0.0899449	0.388409		12.6776	0.0763727	0.167082		12.0593	0.182887	0.176881		11.7104	0.551364	0.182148		13.533	0.324377	0.119059		11.5314	0.409283	0.0661298		12.5364	-0.122566	0.13522		11.7099	-0.0752785	0.0689293		11.5341	0.018603	0.113666
13.7735	0.442423	0.200815		11.8008	1.0345	0.387343		12.6994	0.402513	0.166743		12.0801	0.517372	0.176561		11.7305	0.318403	0.181716		13.5563	0.289361	0.118774		11.5513	0.495347	0.0660081		12.558	-0.0323245	0.13498		11.73	0.0878037	0.0687898		11.5539	0.341357	0.1136
13.7971	0.0347432	0.199079		11.8211	0.291119	0.384409		12.7212	0.170231	0.165325		12.1008	0.375971	0.175068		11.7507	-0.115495	0.180118		13.5796	0.468457	0.117857		11.5711	0.460339	0.0654769		12.5795	0.108853	0.133878		11.7502	0.093713	0.0682102		11.5737	0.391868	0.112676
13.8208	0.0238099	0.201485		11.8413	0.284143	0.388995		12.7431	0.365775	0.167464		12.1216	0.168036	0.177116		11.7708	0.0442593	0.182379		13.6029	0.379464	0.119265		11.5909	0.347585	0.0662394		12.6011	-0.0360057	0.13546		11.7703	0.131267	0.069078		11.5936	0.434257	0.114034
13.8444	0.151413	0.199499		11.8616	0.659731	0.385367		12.7649	0.303244	0.165876		12.1423	0.145791	0.175355		11.791	0.113588	0.18068		13.6262	0.329974	0.118091		11.6108	0.412729	0.0656083		12.6227	-0.164903	0.134169		11.7904	-0.0554768	0.0683652		11.6134	0.138738	0.112801
13.8681	0.54008	0.200093		11.8819	0.449666	0.386293		12.7867	0.0778442	0.165976		12.1631	0.206779	0.175622		11.8111	-0.190076	0.180875		13.6494	0.322087	0.118277		11.6306	0.393262	0.0656969		12.6442	0.26877	0.134418		11.8106	-0.0003317	0.0684917		11.6333	0.121242	0.112955
13.8917	0.282016	0.201705		11.9021	0.722432	0.389562		12.8085	0.229836	0.16762		12.1838	0.396663	0.177388		11.8313	0.0971451	0.182658		13.6727	0.247366	0.119296		11.6505	0.416926	0.0662958		12.6658	-0.0114843	0.135607		11.8307	0.0317851	0.0691375		11.6531	0.41869	0.114141
13.9154	0.575843	0.20178		11.9224	0.323359	0.389284		12.8303	0.416907	0.167532		12.2046	0.0728224	0.176993		11.8514	0.325762	0.182535		13.696	0.137525	0.119225		11.6703	0.268553	0.0662347		12.6874	-0.0709269	0.135457		11.8509	0.108307	0.0690719		11.673	-0.016151	0.113889
13.939	0.533546	0.200613		11.9427	0.557157	0.38733		12.8521	0.305266	0.16667		12.2253	0.177634	0.176252		11.8716	0.175469	0.18159		13.7193	0.421515	0.118669		11.6901	0.251711	0.0658555		12.7089	-0.0359243	0.134728		11.871	0.1053	0.0687027		11.6928	0.23462	0.113343
13.9627	0.0110072	0.204251		11.9629	0.781546	0.394472		12.8739	0.175565	0.169686		12.2461	0.610917	0.179692		11.8917	0.0823056	0.185033		13.7426	0.273058	0.120837		11.71	0.126366	0.0670949		12.7305	-0.166511	0.137251		11.8912	0.0754211	0.0699894		11.7126	0.29773	0.115518
13.9864	0.323593	0.203436		11.9832	0.187996	0.392717		12.8957	0.155872	0.169033		12.2668	0.346536	0.178745		11.9119	-0.0518531	0.184025		13.7659	0.103279	0.120257		11.7298	0.272993	0.0667864		12.7521	0.0442767	0.136651		11.9113	0.109321	0.0696994		11.7325	0.076171	0.11486
14.01	0.299266	0.204884		12.0035	0.595816	0.395254		12.9175	-0.199054	0.170148		12.2875	0.374012	0.180045		11.932	0.114789	0.185417		13.7891	0.162154	0.121082		11.7496	0.469258	0.0672844		12.7736	0.0183826	0.137628		11.9315	0.0826566	0.0701662		11.7523	0.25571	0.115796
14.0337	0.268954	0.20813		12.0237	-0.120077	0.40138		12.9394	0.43188	0.172891		12.3083	0.228809	0.182758		11.9521	0.389357	0.188334		13.8124	0.0517594	0.122875		11.7695	0.339784	0.0682943		12.7952	0.142353	0.139761		11.9516	0.0618108	0.0712168		11.7722	0.0727432	0.117515
14.0573	0.47596	0.207211		12.044	0.590013	0.399602		12.9612	0.640219	0.17216		12.329	0.477206	0.181994		11.9723	0.0373997	0.187518		13.8357	0.42106	0.122514		11.7893	0.471438	0.0680395		12.8168	-0.0537414	0.139132		11.9718	0.0776856	0.0708914		11.792	0.156273	0.116999
14.081	0.198948	0.206388		12.0643	0.177149	0.398511		12.983	0.30178	0.171498		12.3498	0.181067	0.181393		11.9924	0.0196369	0.186798		13.859	0.39941	0.122101		11.8092	0.466902	0.0678096		12.8383	0.124711	0.138674		11.9919	0.184172	0.0706987		11.8119	0.321185	0.116705
14.1046	0.121331	0.207935		12.0845	0.126843	0.401646		13.0048	0.240307	0.172784		12.3705	0.233865	0.182785		12.0126	-0.0121642	0.188193		13.8823	0.380522	0.123031		11.829	0.398	0.0683052		12.8599	-0.0401528	0.139702		12.012	0.114754	0.0712249		11.8317	0.347856	0.117606
14.1283	0.370319	0.207403		12.1048	-0.255088	0.400395		13.0266	0.229263	0.172246		12.3913	0.271766	0.182321		12.0327	0.0337003	0.187589		13.9055	0.393746	0.122687		11.8488	0.435768	0.068109		12.8815	-0.0828301	0.139262		12.0322	0.111442	0.0710294		11.8515	0.267724	0.1172
14.1519	-0.0209472	0.207673		12.1251	0.0763419	0.401142		13.0484	0.278613	0.172597		12.412	0.385918	0.182635		12.0529	0.267923	0.188106		13.9288	0.483868	0.122886		11.8687	0.352105	0.0682294		12.903	-0.130296	0.13955		12.0523	0.0506759	0.0711286		11.8714	0.114588	0.117285
14.1756	0.493198	0.209223		12.1453	0.225418	0.403842		13.0702	0.168183	0.173798		12.4328	0.218464	0.183705		12.073	-0.161122	0.189418		13.9521	0.243022	0.123654		11.8885	0.514879	0.0687377		12.9246	-0.0966371	0.140481		12.0725	0.0850224	0.0716344		11.8912	0.0939736	0.118072
14.1992	0.454245	0.207401		12.1656	1.27741	0.40017		13.092	0.25884	0.172178		12.4535	0.41324	0.182315		12.0932	0.0414865	0.187782		13.9754	0.356411	0.122564		11.9084	0.251356	0.0680753		12.9462	-0.0294683	0.13926		12.0926	0.18947	0.0710322		11.9111	0.335051	0.117185
14.2229	0.260759	0.209801		12.1859	0.350548	0.404985		13.1138	0.437841	0.174338		12.4743	0.820973	0.184503		12.1133	0.303893	0.189915		13.9987	0.383258	0.124052		11.9282	0.326258	0.0688964		12.9677	-0.154569	0.140845		12.1128	-0.0782104	0.0717856		11.9309	0.00026562	0.118436
14.2466	0.0317775	0.211044		12.2061	0.176306	0.407228		13.1356	0.518757	0.175406		12.495	0.204175	0.185465		12.1335	0.00064018	0.190959		14.0219	0.26115	0.124767		11.948	0.395828	0.06929		12.9893	0.0547037	0.141729		12.1329	0.111338	0.0722757		11.9508	0.0350253	0.119084
14.2702	0.352608	0.20979		12.2264	0.676876	0.405113		13.1574	0.482191	0.174367		12.5158	0.184718	0.184307		12.1536	0.0571394	0.189815		14.0452	0.148499	0.123945		11.9679	0.544828	0.0688977		13.0109	0.0397853	0.140919		12.1531	0.102075	0.0717974		11.9706	0.24519	0.118449
14.2939	0.196345	0.21068		12.2467	-0.537811	0.406884		13.1793	0.34414	0.175178		12.5365	0.677909	0.185326		12.1737	0.194501	0.19068		14.0685	0.354342	0.124561		11.9877	0.437512	0.0691826		13.0324	-0.0476113	0.14148		12.1732	0.153298	0.0721538		11.9904	0.223516	0.119052
14.3175	0.359301	0.211649		12.2669	0.353376	0.408598		13.2011	0.310645	0.175842		12.5572	0.417175	0.186035		12.1939	0.296627	0.19165		14.0918	0.31785	0.125071		12.0075	0.353123	0.069461		13.054	0.0685063	0.14206		12.1933	0.179538	0.0724863		12.0103	0.0923104	0.119416
14.3412	0.069374	0.209852		12.2872	0.795126	0.405335		13.2229	0.318831	0.174439		12.578	0.469652	0.184587		12.214	0.220404	0.189934		14.1151	0.355047	0.124057		12.0274	0.286776	0.0688919		13.0756	0.248184	0.140966		12.2135	0.120403	0.0718428		12.0301	0.291912	0.118582
14.3648	0.2768	0.212117		12.3075	0.264771	0.409652		13.2447	0.348875	0.176212		12.5987	0.29853	0.186392		12.2342	-0.144993	0.191964		14.1384	0.242877	0.125278		12.0472	0.294143	0.069578		13.0971	-0.0903054	0.14232		12.2336	0.0596513	0.0725441		12.05	0.0905166	0.11968
14.3885	0.29651	0.211833		12.3277	0.84642	0.408797		13.2665	0.113675	0.175952		12.6195	0.517063	0.18621		12.2543	0.121584	0.191747		14.1616	0.333315	0.125148		12.0671	0.413499	0.0695186		13.1187	0.0896032	0.142185		12.2538	0.233783	0.0725244		12.0698	0.0776499	0.1195
14.4121	0.550814	0.211505		12.348	0.221171	0.408284		13.2883	0.0741955	0.175656		12.6402	0.201545	0.185784		12.2745	0.432769	0.191337		14.1849	0.322949	0.124861		12.0869	0.427045	0.0693858		13.1403	0.136651	0.141912		12.2739	0.165553	0.0723226		12.0897	0.141821	0.119308
14.4358	0.0813563	0.212896		12.3683	1.06147	0.411024		13.3101	0.168548	0.176926		12.661	0.361129	0.187209		12.2946	0.245551	0.192648		14.2082	0.384648	0.125755		12.1067	0.449141	0.0698385		13.1618	0.0938508	0.14286		12.2941	0.0379937	0.072827		12.1095	0.321117	0.120208
14.4594	-0.0057151	0.21324		12.3885	0.56461	0.411711		13.3319	0.54836	0.177296		12.6817	0.494067	0.18757		12.3148	0.171163	0.192982		14.2315	0.257043	0.125897		12.1266	0.39149	0.0699441		13.1834	0.126345	0.143103		12.3142	0.162454	0.0729511		12.1293	0.172876	0.120338
14.4831	0.247747	0.212721		12.4088	-0.113486	0.41069		13.3537	0.677737	0.176776		12.7025	0.480001	0.186915		12.3349	0.13085	0.192502		14.2548	0.268386	0.125504		12.1464	0.363889	0.0697187		13.205	-0.0215091	0.142615		12.3344	0.15853	0.0727385		12.1492	0.254483	0.119976
14.5068	0.235771	0.214428		12.4291	-0.846411	0.414524		13.3755	0.475593	0.178315		12.7232	0.410121	0.188541		12.3551	0.460908	0.194096		14.278	0.436456	0.126666		12.1662	0.318883	0.070322		13.2265	-0.139081	0.143849		12.3545	0.0418543	0.0733126		12.169	0.213234	0.121007
14.5304	0.303055	0.215014		12.4493	-0.0940948	0.415058		13.3974	0.213979	0.178648		12.744	0.387765	0.189053		12.3752	-0.0054925	0.194658		14.3013	0.395137	0.126917		12.1861	0.354356	0.0704927		13.2481	-0.185941	0.144134		12.3747	0.107515	0.0735		12.1889	0.341977	0.121327
14.5541	0.400973	0.214522		12.4696	0.905443	0.413959		13.4192	0.476709	0.178161		12.7647	0.594021	0.188626		12.3954	0.217968	0.194178		14.3246	0.383155	0.126601		12.2059	0.32583	0.0702961		13.2697	-0.0109728	0.143746		12.3948	0.186712	0.07333		12.2087	0.115565	0.120886
14.5777	0.135763	0.216259		12.4899	-0.239348	0.417386		13.441	0.483151	0.179752		12.7855	0.32542	0.190141		12.4155	0.275008	0.195672		14.3479	0.196462	0.127589		12.2258	0.400696	0.0709083		13.2912	0.274617	0.145139		12.4149	0.0554449	0.073915		12.2286	0.235415	0.121963
14.6014	-0.224155	0.216239		12.5101	0.75871	0.417899		13.4628	0.485221	0.179969		12.8062	0.0676117	0.190223		12.4356	0.373215	0.196005		14.3712	0.335	0.127763		12.2456	0.491564	0.0709846		13.3128	-0.172162	0.145114		12.4351	0.105613	0.0740049		12.2484	0.37799	0.122152
14.625	0.164752	0.216964		12.5304	0.0480159	0.418783		13.4846	0.511724	0.180282		12.8269	0.640937	0.190749		12.4558	-0.139752	0.196409		14.3945	0.177828	0.127971		12.2654	0.380647	0.0710896		13.3344	0.0990055	0.145485		12.4552	0.0935884	0.0741516		12.2682	0.421561	0.122417
14.6487	0.195983	0.218455		12.5507	-0.570528	0.422031		13.5064	0.35902	0.181578		12.8477	0.34046	0.192132		12.4759	-0.0773454	0.197764		14.4177	0.286711	0.128946		12.2853	0.457145	0.0716122		13.356	-0.13907	0.146423		12.4754	0.217475	0.0747288		12.2881	0.224176	0.123212
14.6723	0.371639	0.218809		12.5709	-0.191291	0.422434		13.5282	0.367551	0.181793		12.8684	0.712305	0.192434		12.4961	0.00895278	0.198036		14.441	0.205923	0.128981		12.3051	0.448965	0.0716925		13.3775	-0.154938	0.146608		12.4955	0.0689898	0.0747342		12.3079	0.283526	0.123359
14.696	0.0956297	0.218928		12.5912	0.348586	0.422529		13.55	0.685864	0.18194		12.8892	0.0816274	0.192346		12.5162	0.0833079	0.198144		14.4643	0.500089	0.129153		12.3249	0.334385	0.0717031		13.3991	-0.0513307	0.146711		12.5157	0.0570257	0.0747797		12.3278	0.288883	0.123413
14.7196	0.707313	0.221363		12.6114	0.521605	0.426895		13.5718	0.46306	0.183941		12.9099	0.334917	0.194393		12.5364	-0.0661905	0.200176		14.4876	0.488452	0.130484		12.3448	0.510666	0.072483		13.4207	-0.0186834	0.14816		12.5358	0.0474107	0.0755183		12.3476	0.27668	0.124664
14.7433	0.398749	0.221772		12.6317	-0.304782	0.42816		13.5936	0.58347	0.184371		12.9307	0.367272	0.194933		12.5565	0.351437	0.200709		14.5109	0.171176	0.130706		12.3646	0.504902	0.0726394		13.4422	-0.0708486	0.148577		12.556	0.112413	0.0757475		12.3675	0.213878	0.124945
14.767	0.128676	0.220858		12.652	0.0753204	0.426453		13.6155	0.39874	0.183427		12.9514	0.513767	0.194211		12.5767	0.247305	0.199913		14.5341	0.607184	0.130235		12.3845	0.545377	0.0723242		13.4638	0.0982625	0.147952		12.5761	0.0865233	0.0753961		12.3873	0.489567	0.124523
14.7906	0.186597	0.222956		12.6723	0.831628	0.430188		13.6373	0.320028	0.185348		12.9722	0.443399	0.196094		12.5968	0.075767	0.201861		14.5574	0.174716	0.131463		12.4043	0.319702	0.0730117		13.4854	0.0053558	0.149352		12.5962	0.0897444	0.076146		12.4071	0.0890284	0.125561
14.8143	0.788661	0.222982		12.6925	0.574229	0.430331		13.6591	0.155866	0.185114		12.9929	0.489846	0.195993		12.617	-0.0283147	0.201825		14.5807	0.474511	0.131377		12.4241	0.34198	0.0729571		13.5069	0.116668	0.149268		12.6164	0.164621	0.0760771		12.427	0.23132	0.125556
14.8379	0.348726	0.222896		12.7128	0.214151	0.430145		13.6809	0.222091	0.185103		13.0137	0.419806	0.195889		12.6371	-0.0534775	0.201769		14.604	0.457565	0.131325		12.444	0.495315	0.0729372		13.5285	0.118583	0.149257		12.6365	-0.063737	0.0760097		12.4468	0.394375	0.12555
14.8616	0.135507	0.225259		12.733	0.553157	0.435382		13.7027	0.748231	0.187502		13.0344	0.519576	0.198259		12.6572	0.64507	0.204182		14.6273	0.291236	0.132935		12.4638	0.427963	0.0738212		13.5501	-0.0946828	0.150949		12.6567	0.166695	0.0769946		12.4667	0.252342	0.127038
14.8852	0.286258	0.225197		12.7533	0.254514	0.434886		13.7245	0.642557	0.187137		13.0552	0.47487	0.197941		12.6774	0.0459398	0.203788		14.6505	0.429586	0.132767		12.4837	0.410465	0.0737272		13.5716	-0.148344	0.150745		12.6768	0.098033	0.0768921		12.4865	0.093214	0.126739
14.9089	0.350884	0.224907		12.7736	0.610006	0.434296		13.7463	0.616183	0.186896		13.0759	0.245447	0.197628		12.6975	0.252316	0.20358		14.6738	0.331794	0.13261		12.5035	0.421504	0.0736529		13.5932	-0.13794	0.150635		12.697	0.158642	0.0768214		12.5064	0.192752	0.126661
14.9325	0.498623	0.228278		12.7939	0.903092	0.440569		13.7681	0.334288	0.189548		13.0966	0.199211	0.200494		12.7177	0.525431	0.206571		14.6971	0.287203	0.134515		12.5233	0.414606	0.0747058		13.6148	-0.092524	0.152796		12.7171	0.190693	0.0779147		12.5262	0.0609854	0.128477
14.9562	0.0704516	0.226533		12.8141	-0.0282628	0.437436		13.7899	0.404573	0.188238		13.1174	0.0625304	0.198973		12.7378	-0.0342844	0.205065		14.7204	0.146164	0.13355		12.5432	0.489931	0.0742367		13.6363	0.261117	0.151877		12.7373	0.0260413	0.0773728		12.546	0.0635149	0.127597
14.9798	0.687439	0.228339		12.8344	-0.10748	0.440686		13.8117	0.334209	0.189664		13.1381	0.543672	0.200661		12.758	0.170563	0.206413		14.7437	0.428076	0.134534		12.563	0.423316	0.0747163		13.6579	-0.239182	0.152843		12.7574	0.162826	0.0779319		12.5659	0.300583	0.128604
15.0035	0.152245	0.230308		12.8546	0.249327	0.444343		13.8336	0.439189	0.191422		13.1589	0.510254	0.202447		12.7781	0.0510487	0.208419		14.767	0.597359	0.135843		12.5828	0.325478	0.0754028		13.6795	-0.0766486	0.15423		12.7776	0.168956	0.0786697		12.5857	0.443772	0.129861
15.0271	-0.0040598	0.228946		12.8749	0.618781	0.441778		13.8554	0.488607	0.190308		13.1796	0.414405	0.201302		12.7983	0.044395	0.207103		14.7902	0.420185	0.135009		12.6027	0.416555	0.0750127		13.701	-0.124156	0.153339		12.7977	0.160317	0.0782222		12.6056	0.0590406	0.128958
15.0508	0.328186	0.228843		12.8952	-0.575573	0.441812		13.8772	0.637901	0.190104		13.2004	0.264327	0.201073		12.8184	0.593512	0.207136		14.8135	0.48776	0.134955		12.6225	0.326473	0.0749148		13.7226	-0.147367	0.153215		12.8178	0.0337433	0.078093		12.6254	0.143864	0.128864
15.0745	0.367162	0.232291		12.9154	0.126304	0.448255		13.899	0.284984	0.192989		13.2211	0.382905	0.204054		12.8386	0.0834278	0.210096		14.8368	0.18217	0.136867		12.6424	0.450255	0.0760558		13.7442	0.0703383	0.15556		12.838	0.176501	0.0793385		12.6452	0.16277	0.130737
15.0981	0.486036	0.231408		12.9357	0.768992	0.446537		13.9208	0.291314	0.192177		13.2419	0.45468	0.203409		12.8587	-0.0507098	0.209397		14.8601	0.442416	0.136426		12.6622	0.510275	0.075775		13.7657	0.0854495	0.154901		12.8581	0.17427	0.0790165		12.6651	0.0781738	0.130262
15.1218	0.259912	0.231358		12.956	0.225029	0.446648		13.9426	0.0171637	0.192174		13.2626	0.191372	0.203248		12.8789	0.0449991	0.209384		14.8834	0.435403	0.136419		12.682	0.388349	0.0757632		13.7873	-0.149323	0.154936		12.8783	0.269219	0.0790164		12.6849	0.128557	0.1302
15.1454	0.304093	0.234061		12.9762	0.963435	0.451743		13.9644	0.256721	0.194405		13.2834	0.58195	0.205796		12.899	0.0137973	0.211878		14.9066	0.377488	0.137944		12.7019	0.429959	0.0766255		13.8089	0.0450677	0.156746		12.8984	0.144092	0.0798975		12.7048	0.335728	0.131854
15.1691	0.253629	0.232879		12.9965	0.756482	0.449034		13.9862	0.434901	0.193498		13.3041	0.326234	0.204661		12.9191	0.327946	0.210808		14.9299	0.346056	0.137205		12.7217	0.434726	0.0762108		13.8304	-0.0504393	0.155913		12.9186	0.0915064	0.07947		12.7246	0.296124	0.131124
15.1927	0.4178	0.234298		13.0168	0.667718	0.451961		14.008	0.219546	0.194578		13.3249	0.225816	0.205979		12.9393	0.099037	0.212146		14.9532	0.261188	0.138065		12.7415	0.311502	0.07664		13.852	-0.155913	0.156867		12.9387	0.0439871	0.079971		12.7445	0.136348	0.131871
15.2164	0.415399	0.236228		13.037	1.04003	0.455933		14.0298	0.668383	0.196196		13.3456	0.4685	0.207702		12.9594	0.236871	0.213751		14.9765	0.357971	0.139076		12.7614	0.416842	0.077255		13.8736	0.0157743	0.15806		12.9589	0.0443674	0.0805477		12.7643	0.26089	0.132924
15.24	0.275617	0.234144		13.0573	1.25276	0.451728		14.0517	0.17349	0.194391		13.3663	0.157555	0.205673		12.9796	0.0142197	0.211866		14.9998	0.294399	0.13788		12.7812	0.345807	0.0765528		13.8951	-0.11105	0.156608		12.979	0.161723	0.079875		12.7841	0.28683	0.131733
15.2637	0.548156	0.236142		13.0776	-0.341419	0.4559		14.0735	0.537409	0.196197		13.3871	0.452945	0.207541		12.9997	0.16065	0.213713		15.0231	0.535105	0.139096		12.8011	0.347502	0.0772352		13.9167	0.277883	0.158127		12.9991	0.172723	0.0805806		12.804	0.232689	0.132922
15.2874	0.634918	0.237778		13.0978	1.32764	0.458778		14.0953	0.510166	0.197518		13.4078	0.0379038	0.208814		13.0199	-0.155858	0.215129		15.0463	0.391194	0.140049		12.8209	0.37259	0.0777461		13.9383	-0.254821	0.158946		13.0193	0.111139	0.0810771		12.8238	0.239356	0.133839
15.311	0.320013	0.236086		13.1181	0.217928	0.45607		14.1171	0.338907	0.196252		13.4286	0.0312809	0.207461		13.04	0.664073	0.213888		15.0696	0.284722	0.139093		12.8407	0.418002	0.0772607		13.9598	0.035399	0.158097		13.0394	0.107326	0.0805888		12.8437	0.250308	0.132941
15.3347	0.25598	0.238927		13.1384	0.636196	0.460982		14.1389	0.484408	0.198444		13.4493	0.358005	0.209987		13.0602	0.358818	0.216263		15.0929	0.192843	0.14067		12.8606	0.443057	0.0781561		13.9814	-0.116534	0.159873		13.0596	-0.0976494	0.0814229		12.8635	0.231674	0.134418
15.3583	0.702109	0.238634		13.1586	0.821134	0.460431		14.1607	0.432888	0.19815		13.4701	0.33462	0.20958		13.0803	0.523693	0.215973		15.1162	0.322481	0.140398		12.8804	0.429042	0.078018		14.003	-0.387701	0.159534		13.0797	0.189546	0.081353		12.8834	0.198169	0.134218
15.382	0.505922	0.239784		13.1789	0.157654	0.462634		14.1825	0.55767	0.199256		13.4908	0.338856	0.210838		13.1005	0.0641525	0.217065		15.1395	0.534601	0.141218		12.9003	0.441259	0.07841		14.0245	0.0121493	0.160423		13.0999	-0.0055248	0.0817291		12.9032	0.170732	0.134816
15.4056	0.294983	0.241258		13.1992	-0.0183578	0.465909		14.2043	0.47365	0.200439		13.5116	0.289201	0.212039		13.1206	-0.059285	0.218448		15.1627	0.547006	0.142174		12.9201	0.47137	0.0789196		14.0461	0.0296904	0.161415		13.12	0.297185	0.0823321		12.923	0.34817	0.135812
15.4293	0.450468	0.243471		13.2194	0.326838	0.470133		14.2261	0.471303	0.20225		13.5323	0.462148	0.214016		13.1408	0.240656	0.22036		15.186	0.369867	0.143287		12.9399	0.458304	0.0796284		14.0677	-0.0066322	0.162867		13.1402	0.0324925	0.0829731		12.9429	0.44109	0.137023
15.4529	0.671619	0.241272		13.2397	0.307278	0.465768		14.2479	0.3346	0.200431		13.5531	0.503906	0.212131		13.1609	0.185764	0.218253		15.2093	0.0407911	0.141871		12.9598	0.334429	0.0788509		14.0892	0.165576	0.161404		13.1603	0.23585	0.0822831		12.9627	0.0515124	0.13558
15.4766	0.528816	0.244229		13.26	0.49227	0.471127		14.2698	0.70666	0.203023		13.5738	0.305998	0.214646		13.181	0.0925585	0.220947		15.2326	0.336759	0.143791		12.9796	0.450973	0.0798462		14.1108	0.18745	0.163485		13.1805	0.117627	0.0832711		12.9826	0.213066	0.13737
15.5002	-0.109483	0.24408		13.2802	0.652736	0.471489		14.2916	0.169479	0.202836		13.5946	0.490598	0.214639		13.2012	0.393823	0.220884		15.2559	0.610877	0.143827		12.9994	0.498272	0.0798413		14.1324	0.259057	0.163341		13.2006	0.0566728	0.0832061		13.0024	0.28376	0.137303
15.5239	0.668206	0.244933		13.3005	0.602241	0.472723		14.3134	0.508871	0.203519		13.6153	0.351651	0.215127		13.2213	0.729848	0.22173		15.2791	0.458809	0.144161		13.0193	0.495735	0.0800495		14.1539	-0.0399922	0.16376		13.2207	0.106945	0.0834742		13.0223	0.158706	0.137651
15.5475	-0.170498	0.246302		13.3208	-0.347915	0.47603		14.3352	0.406241	0.204774		13.636	0.0353901	0.216483		13.2415	0.362595	0.223119		15.3024	0.366634	0.145015		13.0391	0.441655	0.08059		14.1755	-0.082565	0.164818		13.2409	0.0885787	0.0840022		13.0421	0.545093	0.13877
15.5712	0.59497	0.246765		13.341	1.07593	0.476201		14.357	0.496389	0.204901		13.6568	0.35337	0.216692		13.2616	0.387881	0.223164		15.3257	0.308297	0.145115		13.059	0.497288	0.080647		14.1971	-0.104451	0.164973		13.261	-0.13561	0.0840023		13.0619	0.121544	0.138602
15.5949	0.564644	0.247273		13.3613	0.31771	0.477532		14.3788	0.185462	0.205465		13.6775	0.255861	0.217301		13.2818	-0.0053846	0.223813		15.349	0.487685	0.145561		13.0788	0.410028	0.0808297		14.2186	-0.0351919	0.16532		13.2812	0.0416836	0.0843021		13.0818	0.372121	0.139087
15.6185	0.439028	0.249536		13.3816	0.0852171	0.481765		14.4006	0.716805	0.207394		13.6983	0.376901	0.219299		13.3019	0.0128267	0.225747		15.3723	0.386081	0.146763		13.0986	0.473119	0.0815695		14.2402	0.156332	0.166869		13.3013	0.110626	0.0850446		13.1016	0.0187983	0.140202
15.6422	0.414751	0.248782		13.4018	0.250829	0.480257		14.4224	0.475973	0.206658		13.719	0.389242	0.218647		13.3221	0.347108	0.225097		15.3956	0.511983	0.146452		13.1185	0.434452	0.0813241		14.2618	0.332524	0.166398		13.3215	0.19613	0.0847952		13.1215	0.0496415	0.13977
15.6658	0.0360256	0.249774		13.4221	0.639423	0.48217		14.4442	0.155035	0.207512		13.7398	0.737265	0.21976		13.3422	0.208312	0.226222		15.4188	0.481756	0.14704		13.1383	0.434134	0.0816601		14.2833	0.0662104	0.167112		13.3416	-0.0065627	0.0851348		13.1413	0.2448	0.140494
15.6895	0.661795	0.251761		13.4424	0.258013	0.48593		14.466	0.610132	0.209164		13.7605	-0.0363907	0.221147		13.3624	-0.327532	0.227765		15.4421	0.359207	0.148054		13.1581	0.444122	0.0822403		14.3049	-0.326207	0.168151		13.3618	0.189552	0.0857914		13.1612	0.145951	0.141431
15.7131	0.485286	0.251568		13.4626	0.150837	0.485376		14.4878	-0.166702	0.208932		13.7813	0.174024	0.220921		13.3825	0.217205	0.227565		15.4654	0.47298	0.148012		13.178	0.464605	0.0822212		14.3265	0.0649467	0.168179		13.3819	0.0522818	0.0856673		13.181	0.270969	0.141347
15.7368	-0.0182028	0.251628		13.4829	-0.179429	0.485854		14.5097	0.096069	0.209021		13.802	0.471527	0.221314		13.4026	0.210889	0.22794		15.4887	0.387355	0.148158		13.1978	0.504681	0.0822476		14.348	0.161935	0.168365		13.402	0.145477	0.0857826		13.2008	0.255728	0.141532
15.7604	0.301291	0.254045		13.5032	0.893888	0.490206		14.5315	0.170117	0.210979		13.8228	0.194586	0.223235		13.4228	0.0503546	0.229841		15.512	0.320211	0.149445		13.2177	0.474749	0.0829813		14.3696	-0.219969	0.169778		13.4222	0.114475	0.0865676		13.2207	0.454815	0.14281
15.7841	0.297074	0.253548		13.5234	0.973083	0.489599		14.5533	0.52071	0.210642		13.8435	0.442319	0.222746		13.4429	0.253094	0.229369		15.5352	0.205955	0.149079		13.2375	0.447377	0.0828537		14.3912	0.0331994	0.169503		13.4423	0.00931038	0.0863687		13.2405	0.0921295	0.142459
15.8077	0.00806418	0.253594		13.5437	0.73971	0.48932		14.5751	0.514022	0.210756		13.8643	0.428231	0.222896		13.4631	0.312443	0.229444		15.5585	0.261357	0.149149		13.2573	0.583478	0.0828992		14.4127	-0.183515	0.169482		13.4625	0.18438	0.0864418		13.2604	0.302203	0.142605
15.8314	0.185949	0.25693		13.564	0.0281955	0.496163		14.5969	0.477727	0.213473		13.885	0.165503	0.225702		13.4832	0.0707825	0.232544		15.5818	0.549842	0.151207		13.2772	0.434851	0.0839395		14.4343	-0.316291	0.171633		13.4826	0.0423712	0.0875039		13.2802	0.184771	0.144359
15.8551	0.816391	0.255956		13.5842	0.603989	0.493901		14.6187	0.246441	0.212421		13.9058	0.177216	0.224824		13.5034	-0.107232	0.231573		15.6051	0.480092	0.150507		13.297	0.617816	0.0836078		14.4559	0.0881503	0.170997		13.5028	-0.0137641	0.0871358		13.3001	0.265321	0.143812
15.8787	0.642476	0.257522		13.6045	1.223	0.496865		14.6405	0.531303	0.214122		13.9265	0.0532284	0.226079		13.5235	0.0646792	0.232886		15.6284	0.0768608	0.15129		13.3169	0.550336	0.0841134		14.4774	0.114938	0.172082		13.5229	0.280987	0.0877389		13.3199	0.314112	0.144699
15.9024	0.660497	0.258722		13.6248	1.37242	0.499359		14.6623	0.0190544	0.214892		13.9472	0.413437	0.227369		13.5437	0.100248	0.234204		15.6517	0.297666	0.152083		13.3367	0.45494	0.0844657		14.499	0.0706207	0.172822		13.5431	0.139718	0.088118		13.3397	0.257842	0.145377
15.926	0.198571	0.258758		13.645	0.00684039	0.499712		14.6841	0.257868	0.214885		13.968	0.503704	0.227446		13.5638	-0.0241618	0.234215		15.6749	0.669608	0.15225		13.3565	0.474079	0.0845245		14.5206	0.0891445	0.172911		13.5632	0.12516	0.0881353		13.3596	0.501511	0.145452
15.9497	0.497801	0.25792		13.6653	-0.299297	0.497989		14.7059	0.256448	0.214165		13.9887	0.522783	0.226633		13.584	0.0982589	0.233443		15.6982	0.394832	0.151714		13.3764	0.428722	0.0842057		14.5421	-0.0643679	0.172296		13.5834	0.190936	0.0878261		13.3794	0.469693	0.145068
15.9733	0.0576145	0.2614		13.6856	0.783273	0.505169		14.7278	-0.37013	0.217107		14.0095	0.306632	0.229719		13.6041	0.18237	0.236592		15.7215	0.37593	0.15366		13.3962	0.459432	0.0853834		14.5637	0.196559	0.174702		13.6035	0.00157479	0.0889784		13.3993	0.09301	0.146845
15.997	-0.12436	0.260804		13.7058	0.507187	0.503459		14.7496	0.310629	0.216629		14.0302	0.608894	0.229357		13.6243	-0.0266821	0.236034		15.7448	0.603704	0.153439		13.416	0.489131	0.0851727		14.5853	0.219448	0.174257		13.6236	-0.0190096	0.0887426		13.4191	0.22414	0.146494
16.0206	0.677547	0.261291		13.7261	0.584772	0.504314		14.7714	0.388522	0.217075		14.051	0.350123	0.229524		13.6444	-0.385933	0.236431		15.7681	0.244349	0.153554		13.4359	0.48072	0.0853463		14.6068	-0.0644232	0.174506		13.6438	0.180295	0.0889779		13.4389	0.281044	0.146771
16.0443	0.593739	0.263681		13.7464	0.483672	0.508982		14.7932	0.35908	0.219097		14.0717	0.855718	0.231841		13.6645	-0.0992867	0.238651		15.7913	0.627073	0.155028		13.4557	0.489101	0.0860541		14.6284	-0.0708706	0.176029		13.6639	0.0629917	0.0897388		13.4588	0.510002	0.148178
16.0679	0.629468	0.263692		13.7666	1.14712	0.509002		14.815	0.718144	0.219091		14.0925	0.354419	0.231733		13.6847	0.356784	0.238584		15.8146	0.496169	0.15497		13.4756	0.341197	0.086028		14.65	-0.117999	0.175985		13.6841	0.106223	0.0897314		13.4786	0.349462	0.148045
16.0916	0.36698	0.26329		13.7869	0.457762	0.508015		14.8368	0.0520764	0.218497		14.1132	0.221921	0.231286		13.7048	0.348344	0.238283		15.8379	0.17302	0.1546		13.4954	0.456775	0.0859332		14.6715	0.174488	0.175814		13.7042	0.243762	0.0896304		13.4985	0.379481	0.147873
16.1153	0.438497	0.266511		13.8072	0.462667	0.514084		14.8586	0.42252	0.221395		14.134	0.533698	0.234254		13.725	0.0179318	0.241121		15.8612	0.374489	0.156557		13.5152	0.396712	0.0869736		14.6931	-0.191995	0.177942		13.7244	0.127274	0.0906854		13.5183	0.430387	0.149744
16.1389	0.318018	0.265945		13.8274	0.448342	0.513554		14.8804	0.29382	0.220833		14.1547	0.557241	0.233921		13.7451	0.0660327	0.240828		15.8845	0.30651	0.156164		13.5351	0.538204	0.086816		14.7147	-0.130304	0.177587		13.7445	0.248632	0.0905278		13.5382	0.34427	0.14931
16.1626	0.296058	0.266591		13.8477	0.710101	0.514704		14.9022	0.396156	0.221588		14.1755	0.0177678	0.234197		13.7653	0.349011	0.241293		15.9077	0.344688	0.156663		13.5549	0.449988	0.0869946		14.7362	-0.148957	0.178022		13.7647	0.191476	0.0907545		13.558	0.44647	0.149779
16.1862	0.357263	0.268627		13.868	0.359109	0.518917		14.924	0.839003	0.223327		14.1962	0.169812	0.23615		13.7854	0.599564	0.243158		15.931	0.648736	0.158027		13.5747	0.552917	0.0877542		14.7578	0.0218763	0.17945		13.7848	0.227129	0.0914838		13.5778	0.234744	0.150852
16.2099	0.14277	0.267519		13.8882	-0.390802	0.516722		14.9459	0.167762	0.22226		14.2169	0.815066	0.235316		13.8056	0.127446	0.242151		15.9543	0.585225	0.157381		13.5946	0.469298	0.0873265		14.7794	-0.219722	0.178648		13.8049	0.190255	0.0911058		13.5977	0.509489	0.150432
16.2335	0.524299	0.268962		13.9085	0.635457	0.51898		14.9677	0.672141	0.223459		14.2377	0.730851	0.23651		13.8257	0.22285	0.243358		15.9776	0.453104	0.158023		13.6144	0.641718	0.0878068		14.8009	0.086816	0.179542		13.8251	0.116208	0.091514		13.6175	0.263753	0.150998
16.2572	0.427683	0.271073		13.9288	0.564651	0.522903		14.9895	0.21199	0.225023		14.2584	0.263532	0.238116		13.8459	0.225067	0.245147		16.0009	0.785703	0.15937		13.6343	0.813828	0.0884981		14.8225	0.172711	0.180918		13.8452	0.137485	0.0921935		13.6374	0.557661	0.152277
16.2808	0.050606	0.270676		13.949	0.488039	0.522557		15.0113	0.645129	0.225058		14.2792	0.599399	0.238145		13.866	0.236812	0.245043		16.0242	0.187693	0.15905		13.6541	0.525858	0.0883874		14.8441	-0.0387246	0.180755		13.8654	0.238451	0.0921896		13.6572	0.229676	0.152052
16.3045	0.288377	0.272053		13.9693	-0.106739	0.524687		15.0331	0.778554	0.225975		14.2999	0.251911	0.239		13.8862	0.225612	0.2461		16.0474	0.269329	0.159697		13.6739	0.277604	0.088703		14.8656	-0.0003602	0.181563		13.8855	0.121525	0.092545		13.6771	0.385519	0.152773
16.3281	0.352607	0.273338		13.9896	0.730291	0.527531		15.0549	0.0321086	0.227038		14.3207	0.035083	0.240022		13.9063	0.237107	0.247394		16.0707	0.446227	0.160589		13.6938	0.516981	0.08921		14.8872	0.415093	0.182545		13.9057	0.127293	0.0929904		13.6969	0.574383	0.153566
16.3518	0.024194	0.274378		14.0098	0.527437	0.529804		15.0767	0.530159	0.228008		14.3414	0.633033	0.241289		13.9264	0.315559	0.248277		16.094	0.393176	0.161237		13.7136	0.619248	0.0895907		14.9088	0.0540949	0.183247		13.9258	0.163077	0.0934008		13.7167	0.204729	0.154069
16.3755	0.361747	0.274058		14.0301	0.797259	0.528578		15.0985	0.338613	0.227621		14.3622	0.261471	0.240863		13.9466	0.249829	0.248072		16.1173	0.637905	0.161106		13.7334	0.420563	0.0894003		14.9303	-0.0916082	0.182949		13.946	0.0763306	0.0932699		13.7366	0.583866	0.153989
16.3991	0.256474	0.275133		14.0504	-0.215697	0.531571		15.1203	0.334946	0.228655		14.3829	0.435759	0.241916		13.9667	0.207107	0.249124		16.1406	0.403019	0.161674		13.7533	0.444591	0.0897918		14.9519	-0.399853	0.183568		13.9661	0.23806	0.0937059		13.7564	0.285238	0.154471
16.4228	0.613329	0.275348		14.0706	0.943204	0.531551		15.1421	0.553208	0.228691		14.4037	0.804775	0.242144		13.9869	0.576299	0.249078		16.1638	0.124078	0.161649		13.7731	0.58626	0.0898594		14.9735	-0.36293	0.183713		13.9863	-0.0138175	0.0936195		13.7763	0.115478	0.154475
16.4464	-0.0289712	0.277412		14.0909	0.387985	0.535784		15.164	0.116441	0.230499		14.4244	0.965197	0.244253		14.007	-0.479903	0.250997		16.1871	0.328007	0.163048		13.793	0.545941	0.0906273		14.995	0.265416	0.185411		14.0064	0.0623874	0.0944627		13.7961	0.353112	0.15589
16.4701	0.205132	0.278008		14.1112	-0.314898	0.537078		15.1858	0.623438	0.231063		14.4452	0.224921	0.244424		14.0272	0.508568	0.251939		16.2104	0.592652	0.163567		13.8128	0.424219	0.0907666		15.0166	-0.0917176	0.185679		14.0265	0.0977435	0.0946881		13.816	0.580929	0.156357
16.4937	-0.328582	0.277794		14.1314	0.468808	0.536729		15.2076	0.537432	0.231089		14.4659	0.199624	0.2443		14.0473	-0.102458	0.251692		16.2337	0.424314	0.163442		13.8326	0.563951	0.0907481		15.0382	-0.351212	0.185482		14.0467	0.132925	0.0946591		13.8358	0.47038	0.156241
16.5174	1.0337	0.278771		14.1517	-0.170079	0.538279		15.2294	0.647365	0.231606		14.4866	0.431159	0.244936		14.0675	-0.0809577	0.252298		16.257	0.421299	0.163726		13.8525	0.480217	0.0909355		15.0597	0.171322	0.18614		14.0668	0.114161	0.0948472		13.8556	0.342552	0.156523
16.541	0.247851	0.280663		14.172	1.3871	0.541589		15.2512	0.0151167	0.233114		14.5074	0.864539	0.246858		14.0876	0.612587	0.254134		16.2803	0.544418	0.16496		13.8723	0.622974	0.0916369		15.0813	-0.122453	0.18752		14.087	-0.0096036	0.0955446		13.8755	0.168812	0.157588
16.5647	0.611112	0.279881		14.1922	0.560778	0.54045		15.273	0.239661	0.232412		14.5281	0.105717	0.245842		14.1078	-0.0648671	0.253197		16.3035	0.66576	0.164535		13.8922	0.563176	0.0913677		15.1029	-0.0605262	0.186867		14.1071	0.0986998	0.0952486		13.8953	0.393876	0.15726
16.5883	0.880112	0.283504		14.2125	0.790847	0.546908		15.2948	0.63232	0.235455		14.5489	0.422681	0.249073		14.1279	0.552155	0.256474		16.3268	0.726054	0.166626		13.912	0.608808	0.0925012		15.1244	0.157601	0.18918		14.1273	-0.015384	0.0963929		13.9152	0.264809	0.159096
16.612	0.599753	0.281526		14.2328	1.1049	0.543493		15.3166	0.44665	0.233839		14.5696	0.728429	0.247527		14.148	0.211641	0.254726		16.3501	0.564563	0.165444		13.9318	0.28092	0.0918242		15.146	0.328157	0.187994		14.1474	0.0106121	0.0957716		13.935	0.503767	0.158174
16.6357	-0.0027073	0.282145		14.253	0.709165	0.545061		15.3384	0.303174	0.23445		14.5904	0.10937	0.247964		14.1682	0.376572	0.255422		16.3734	0.593	0.165838		13.9517	0.459227	0.0920955		15.1676	-0.478143	0.188359		14.1676	0.0539205	0.0960249		13.9549	0.39469	0.158514
16.6593	0.164372	0.283935		14.2733	-0.12067	0.548651		15.3602	0.360543	0.236094		14.6111	0.205454	0.24958		14.1883	-0.122333	0.257139		16.3967	0.414525	0.166842		13.9715	0.529044	0.0926696		15.1891	-0.134314	0.189543		14.1877	0.13662	0.0966222		13.9747	0.205501	0.15941
16.683	0.608202	0.284547		14.2936	0.19053	0.548922		15.3821	0.36597	0.236236		14.6319	0.542492	0.24999		14.2085	0.294265	0.257384		16.4199	0.568309	0.167081		13.9913	0.31729	0.0926966		15.2107	-0.117599	0.189692		14.2078	0.0402262	0.096744		13.9945	0.293816	0.15959
16.7066	0.541452	0.283831		14.3138	0.442268	0.54782		15.4039	0.424668	0.235733		14.6526	0.871166	0.249546		14.2286	0.0257896	0.256787		16.4432	0.467449	0.166657		14.0112	0.526349	0.0925423		15.2323	-0.0717807	0.189248		14.228	0.00104333	0.096512		14.0144	0.354595	0.159332
16.7303	-0.0748521	0.287364		14.3341	1.00448	0.554757		15.4257	0.543707	0.238725		14.6734	0.0908183	0.252631		14.2488	-0.124768	0.260067		16.4665	0.38674	0.168639		14.031	0.484975	0.0937231		15.2538	-0.0749954	0.191681		14.2481	0.285544	0.097781		14.0342	0.0710128	0.16119
16.7539	0.788337	0.287659		14.3544	0.618633	0.555284		15.4475	0.309907	0.238928		14.6941	-0.0136876	0.252513		14.2689	-0.02857	0.260291		16.4898	0.459925	0.168691		14.0509	0.348963	0.093672		15.2754	0.142716	0.191829		14.2683	0.108163	0.0977056		14.0541	0.331601	0.161233
16.7776	0.611775	0.286692		14.3746	-0.146283	0.553462		15.4693	0.657041	0.238223		14.7149	0.177728	0.251813		14.2891	0.433353	0.259571		16.5131	0.574025	0.168248		14.0707	0.510392	0.0934191		15.297	-0.233087	0.191018		14.2884	0.0593227	0.0974004		14.0739	0.178443	0.160677
16.8012	0.453585	0.290188		14.3949	-0.213353	0.56047		15.4911	0.58858	0.241116		14.7356	-0.181705	0.254852		14.3092	0.11513	0.262453		16.5363	0.321873	0.1701		14.0905	0.395345	0.0945286		15.3185	-0.198276	0.1934		14.3086	0.0844739	0.0985775		14.0938	0.462342	0.162758
16.8249	0.268473	0.289368		14.4152	0.511312	0.559		15.5129	0.238331	0.240478		14.7563	0.715087	0.254598		14.3294	0.0560506	0.262003		16.5596	0.259222	0.169637		14.1104	0.351051	0.0942673		15.3401	-0.069176	0.19281		14.3287	0.0897232	0.0982954		14.1136	0.241058	0.162167
16.8485	0.416613	0.289907		14.4354	0.605399	0.559835		15.5347	0.187458	0.24099		14.7771	0.471267	0.254819		14.3495	-0.174122	0.262424		16.5829	0.526368	0.17004		14.1302	0.550089	0.0944418		15.3617	-0.150826	0.193135		14.3489	0.163347	0.0984319		14.1334	0.336623	0.162472
16.8722	-0.109442	0.292246		14.4557	0.329745	0.564521		15.5565	0.198686	0.24296		14.7978	0.616022	0.257081		14.3697	0.00539977	0.264646		16.6062	0.599444	0.171449		14.15	0.549715	0.0951966		15.3832	0.0257658	0.194788		14.369	0.139627	0.0992481		14.1533	-0.212456	0.163571
16.8958	-0.0848276	0.293153		14.476	0.941347	0.566005		15.5783	0.435462	0.243657		14.8186	0.46795	0.25767		14.3898	0.25064	0.265549		16.6295	0.157728	0.171655		14.1699	0.491033	0.0953997		15.4048	0.19525	0.195214		14.3892	-0.046377	0.0994339		14.1731	-0.0376882	0.163984
16.9195	0.60608	0.291733		14.4962	0.112288	0.563567		15.6002	0.858618	0.242429		14.8393	0.534933	0.256446		14.4099	0.452489	0.264031		16.6528	0.637999	0.170904		14.1897	0.62334	0.0949377		15.4264	-0.0643348	0.194141		14.4093	0.240818	0.0990177		14.193	0.310041	0.163304
16.9432	0.502632	0.296849		14.5165	1.42475	0.573186		15.622	0.464125	0.246612		14.8601	0.434975	0.260856		14.4301	0.202879	0.268725		16.676	0.338615	0.173845		14.2096	0.432558	0.0965555		15.4479	0.140904	0.197651		14.4294	0.215471	0.100695		14.2128	0.302479	0.16617
16.9668	0.251339	0.294248		14.5368	0.212977	0.568142		15.6438	0.350514	0.244462		14.8808	0.609009	0.258703		14.4502	0.0929608	0.266419		16.6993	0.263172	0.17227		14.2294	0.426728	0.0956966		15.4695	0.145364	0.195852		14.4496	0.105157	0.0998035		14.2326	0.207489	0.164629
16.9905	0.117866	0.295818		14.557	0.187645	0.571356		15.6656	0.218737	0.245908		14.9016	0.230445	0.260054		14.4704	-0.0437561	0.267644		16.7226	0.475658	0.173261		14.2492	0.505412	0.096236		15.4911	-0.0351425	0.196853		14.4697	0.123771	0.100322		14.2525	0.665435	0.165745
17.0141	0.414042	0.298114		14.5773	0.857295	0.575396		15.6874	0.588144	0.247783		14.9223	0.491103	0.262054		14.4905	0.258029	0.269904		16.7459	0.614396	0.174587		14.2691	0.513577	0.0969635		15.5126	-0.0501533	0.198301		14.4899	0.161133	0.101097		14.2723	0.253503	0.166755
17.0378	0.493134	0.298332		14.5976	0.333128	0.575871		15.7092	0.620272	0.247996		14.9431	0.0423395	0.26207		14.5107	-0.480846	0.27001		16.7692	0.1633	0.17449		14.2889	0.600164	0.09696		15.5342	-0.034176	0.198433		14.51	0.096879	0.101114		14.2922	0.418747	0.166933
17.0614	-0.0429376	0.29922		14.6178	1.47061	0.577775		15.731	0.538103	0.248809		14.9638	0.499806	0.262979		14.5308	0.399188	0.27091		16.7924	0.492828	0.175137		14.3088	0.456363	0.0972996		15.5558	-0.0195319	0.199004		14.5302	0.151539	0.101469		14.312	0.109987	0.167348
17.0851	0.3799	0.301984		14.6381	0.83879	0.583296		15.7528	0.343697	0.250918		14.9846	0.502748	0.265516		14.551	0.160589	0.273369		16.8157	0.137654	0.176583		14.3286	0.416377	0.0981089		15.5773	0.0383628	0.200798		14.5503	0.122972	0.102354		14.3319	0.658953	0.169037
17.1087	0.436714	0.300368		14.6584	0.204518	0.579521		15.7746	0.614024	0.249509		15.0053	0.321633	0.263915		14.5711	0.432356	0.27176		16.839	0.337492	0.175573		14.3484	0.629763	0.0975334		15.5989	-0.350361	0.1995		14.5705	0.22037	0.101735		14.3517	0.55896	0.167915
17.1324	0.280909	0.311015		14.6786	0.407889	0.600518		15.7964	0.474998	0.258447		15.026	0.410761	0.273296		14.5913	0.101012	0.281475		16.8623	0.271336	0.1818		14.3683	0.468916	0.101022		15.6205	-0.103976	0.206641		14.5906	0.107336	0.105352		14.3715	0.17012	0.173688
17.156	0.451816	0.315234		14.6989	0.839169	0.609162		15.8183	-0.14992	0.261848		15.0468	0.60586	0.277025		14.6114	0.432908	0.285388		16.8856	-0.155745	0.184095		14.3881	0.633989	0.102376		15.642	0.09734	0.209436		14.6107	0.27444	0.106765		14.3914	0.228614	0.176037
17.1797	0.394321	0.317976		14.7192	0.254084	0.614204		15.8401	0.496284	0.264196		15.0675	0.45496	0.279513		14.6316	0.199837	0.287892		16.9089	0.186831	0.185826		14.4079	0.645442	0.103297		15.6636	0.060489	0.211229		14.6309	-0.0292045	0.107616		14.4112	0.0816043	0.177475
17.2034	0.641479	0.324346		14.7394	0.730076	0.626426		15.8619	0.0456298	0.269467		15.0883	0.858205	0.285101		14.6517	0.0699825	0.293529		16.9321	0.411137	0.189501		14.4278	0.499193	0.105222		15.6852	-0.0568793	0.215288		14.651	0.0738549	0.109792		14.4311	0.199996	0.181136
17.227	0.580343	0.325219		14.7597	0.943169	0.627393		15.8837	0.666079	0.270124		15.109	0.636606	0.28588		14.6718	0.194103	0.294197		16.9554	0.449039	0.189993		14.4476	0.575135	0.105534		15.7067	0.34239	0.215931		14.6712	0.0874692	0.11003		14.4509	0.572548	0.181657
17.2507	0.242661	0.326747		14.78	1.28641	0.630646		15.9055	-0.127568	0.271422		15.1298	0.343983	0.287293		14.692	-0.158903	0.295726		16.9787	0.481449	0.190888		14.4675	0.479717	0.106031		15.7283	-0.26632	0.216902		14.6913	0.103904	0.110536		14.4708	0.382691	0.182401
17.2743	-0.0472768	0.329526		14.8002	0.974885	0.636488		15.9273	0.579447	0.273997		15.1505	0.0671882	0.289725		14.7121	0.163878	0.298646		17.002	0.473872	0.192643		14.4873	0.413244	0.106971		15.7499	-0.306802	0.218719		14.7115	0.0582481	0.111592		14.4906	0.36109	0.184149
17.298	0.047473	0.331739		14.8205	-0.706453	0.640558		15.9491	0.567207	0.275522		15.1713	0.480795	0.291694		14.7323	0.11374	0.300302		17.0253	0.505941	0.193764		14.5071	0.426866	0.107567		15.7714	-0.0483531	0.220069		14.7316	0.149201	0.112242		14.5104	0.700264	0.185323
17.3216	0.37254	0.331741		14.8408	1.76038	0.639905		15.9709	0.480002	0.275566		15.192	0.588781	0.291559		14.7524	-0.0156765	0.300235		17.0485	0.163016	0.193529		14.527	0.684355	0.107597		15.793	-0.431738	0.220001		14.7518	-0.0524954	0.112115		14.5303	0.399099	0.185115
17.3453	0.256321	0.33608		14.861	1.80949	0.648706		15.9927	0.484082	0.279378		15.2128	0.243369	0.295273		14.7726	0.312798	0.304387		17.0718	0.3612	0.196193		14.5468	0.192604	0.108892		15.8146	0.0501643	0.222981		14.7719	0.0989856	0.113635		14.5501	0.404568	0.187585
17.3689	0.387276	0.335456		14.8813	0.312393	0.647945		16.0145	0.153121	0.278742		15.2335	1.0243	0.29504		14.7927	0.276052	0.303619		17.0951	0.333824	0.195762		14.5666	0.606564	0.108734		15.8361	0.00017747	0.222524		14.7921	0.148681	0.113364		14.57	0.0478595	0.186973
17.3926	1.00881	0.336926		14.9016	0.511172	0.650472		16.0364	1.10569	0.27987		15.2543	0.516355	0.295965		14.8129	-0.234538	0.304671		17.1184	0.486157	0.196498		14.5865	0.704718	0.109209		15.8577	-0.284437	0.223302		14.8122	0.0496342	0.113788		14.5898	0.356369	0.187864
17.4162	0.0327845	0.334749		14.9218	0.470849	0.645856		16.0582	1.01765	0.278253		15.275	0.60543	0.294305		14.833	0.347357	0.303066		17.1417	0.585675	0.195357		14.6063	0.516169	0.108554		15.8793	-0.326629	0.221917		14.8323	0.150434	0.113183		14.6097	0.355305	0.186776
17.4399	0.308559	0.329387		14.9421	0.820585	0.634958		16.08	0.235581	0.273462		15.2957	0.579949	0.289376		14.8532	-0.0010876	0.297869		17.1649	0.684117	0.192251		14.6262	0.575542	0.106659		15.9008	0.46947	0.218504		14.8525	0.205659	0.111287		14.6295	0.364526	0.183581
17.4636	0.912571	0.325578		14.9624	1.18928	0.627852		16.1018	0.14244	0.270287		15.3165	0.271399	0.285912		14.8733	0.0359778	0.294604		17.1882	0.81634	0.190011		14.646	0.829952	0.105535		15.9224	-0.220052	0.215715		14.8726	0.23763	0.109974		14.6493	0.465025	0.181518
17.4872	0.194277	0.328702		14.9826	0.0195546	0.634856		16.1236	0.742451	0.273054		15.3372	0.18135	0.288648		14.8934	0.499758	0.297506		17.2115	0.38579	0.191726		14.6658	0.547709	0.106491		15.944	0.170538	0.217953		14.8928	0.128653	0.111018		14.6692	0.169205	0.183149
17.5109	0.0433624	0.328362		15.0029	-0.35644	0.634237		16.1454	-0.155947	0.272749		15.358	0.213465	0.288571		14.9136	-0.101183	0.297339		17.2348	0.440769	0.191562		14.6857	0.714408	0.106438		15.9655	-0.0471733	0.21771		14.9129	-0.0352382	0.110924		14.689	0.44885	0.183106
17.5345	0.28143	0.325506		15.0232	1.19937	0.628258		16.1672	0.216599	0.27048		15.3787	-0.0770296	0.286094		14.9337	0.195119	0.294715		17.2581	0.595623	0.189985		14.7055	0.602824	0.105473		15.9871	-0.216751	0.215745		14.9331	0.154998	0.110036		14.7089	0.322551	0.181497
17.5582	-0.168502	0.329631		15.0434	0.96019	0.636846		16.189	0.036192	0.273889		15.3995	0.605223	0.289835		14.9539	0.291859	0.298322		17.2814	0.251054	0.191935		14.7254	0.347586	0.106648		16.0087	-0.345967	0.218128		14.9532	0.0185561	0.111209		14.7287	0.390081	0.183634
17.5818	-0.4062	0.327721		15.0637	0.611198	0.633136		16.2108	0.490051	0.272519		15.4202	0.116988	0.288268		14.974	0.240804	0.296965		17.3046	0.297776	0.191173		14.7452	0.417054	0.106209		16.0302	-0.0738739	0.217286		14.9734	0.173969	0.110754		14.7486	0.661748	0.182894
17.6055	-0.111456	0.328635		15.084	0.0884373	0.634181		16.2326	0.518659	0.272959		15.441	0.714448	0.288925		14.9942	-0.0638327	0.297357		17.3279	0.527507	0.191527		14.765	0.522962	0.106378		16.0518	-0.350596	0.217638		14.9935	0.1194	0.110932		14.7684	0.0765821	0.182953
17.6291	0.634591	0.332281		15.1042	-0.579855	0.641344		16.2544	-0.0344639	0.276057		15.4617	0.429958	0.291925		15.0143	0.0810499	0.300666		17.3512	0.481335	0.193641		14.7849	0.339606	0.107456		16.0734	-0.0618888	0.220066		15.0136	0.213108	0.112154		14.7882	-0.0221442	0.184806
17.6528	0.31184	0.330797		15.1245	-0.257982	0.63876		16.2763	0.931125	0.27506		15.4825	0.367948	0.290812		15.0345	0.355548	0.299442		17.3745	0.16112	0.192598		14.8047	0.49199	0.107055		16.095	-0.0514683	0.219014		15.0338	0.239757	0.111696		14.8081	0.0329991	0.184098
17.6764	0.241083	0.330385		15.1448	-1.26416	0.638356		16.2981	0.642584	0.274585		15.5032	-0.0719181	0.290261		15.0546	-0.257383	0.299103		17.3978	0.421819	0.192536		14.8245	0.648453	0.106926		16.1165	-0.132948	0.21878		15.0539	0.0712337	0.111521		14.8279	0.0461711	0.183838
17.7001	0.37674	0.334639		15.165	1.15289	0.64571		16.3199	0.266936	0.278028		15.524	0.315147	0.293989		15.0748	0.120992	0.302855		17.421	0.416571	0.194827		14.8444	0.516337	0.108196		16.1381	0.283216	0.221467		15.0741	0.27075	0.112919		14.8478	0.0288856	0.186114
17.7238	0.604558	0.334695		15.1853	-0.136844	0.645848		16.3417	0.432151	0.277991		15.5447	0.107886	0.294019		15.0949	0.281506	0.302998		17.4443	0.312736	0.194795		14.8642	0.500205	0.108214		16.1597	-0.501723	0.221222		15.0942	0.21371	0.112856		14.8676	0.335293	0.186208
17.7474	0.506576	0.334584		15.2056	0.819372	0.646171		16.3635	0.635717	0.277923		15.5654	0.372152	0.294016		15.1151	-0.358843	0.302752		17.4676	0.459476	0.194691		14.8841	0.569082	0.108245		16.1812	0.151603	0.221492		15.1144	-0.0561571	0.112783		14.8875	0.114555	0.186058
17.7711	0.374774	0.338067		15.2258	0.735468	0.652428		16.3853	0.482988	0.280793		15.5862	-0.0489426	0.296813		15.1352	0.090951	0.305872		17.4909	0.41793	0.196843		14.9039	0.710861	0.10936		16.2028	-0.206112	0.223625		15.1345	0.254268	0.114019		14.9073	0.307529	0.188124
17.7947	0.371944	0.336215		15.2461	0.785804	0.649072		16.4071	0.225507	0.279239		15.6069	-0.0793737	0.295099		15.1553	-0.203964	0.304282		17.5142	0.609261	0.195705		14.9237	0.486138	0.108662		16.2244	-0.268352	0.222318		15.1547	0.124987	0.11332		14.9271	0.55206	0.187114
17.8184	0.658243	0.335974		15.2664	1.14845	0.648048		16.4289	0.717341	0.279232		15.6277	-0.139539	0.295		15.1755	-0.448084	0.304099		17.5375	0.653426	0.195571		14.9436	0.46391	0.108586		16.2459	0.188339	0.222267		15.1748	0.150092	0.113251		14.947	0.362217	0.18692
17.842	0.494698	0.339674		15.2866	1.41163	0.65545		16.4507	0.953808	0.282306		15.6484	-0.0564603	0.29834		15.1956	0.558742	0.307353		17.5607	0.0516276	0.197465		14.9634	0.48363	0.109774		16.2675	0.12961	0.224585		15.195	0.0466369	0.114445		14.9668	0.00682883	0.188784
17.8657	-0.026576	0.337187		15.3069	0.296027	0.651289		16.4726	0.168436	0.280343		15.6692	0.257242	0.296422		15.2158	0.143123	0.305491		17.584	0.287993	0.196359		14.9832	0.443647	0.109076		16.2891	-0.270051	0.223123		15.2151	0.0312731	0.113732		14.9867	0.299079	0.187737
17.8893	1.07548	0.338553		15.3272	0.0923315	0.653192		16.4944	0.583963	0.281216		15.6899	0.157806	0.297261		15.2359	0.745934	0.30616		17.6073	0.418733	0.196828		15.0031	0.754005	0.10937		16.3106	0.121794	0.223705		15.2352	0.0842809	0.113997		15.0065	0.00466947	0.18796
17.913	0.103293	0.343709		15.3474	-0.402668	0.663502		16.5162	0.095893	0.285403		15.7107	0.637152	0.302067		15.2561	0.522358	0.311137		17.6306	0.556097	0.199999		15.0229	0.355218	0.111017		16.3322	0.306684	0.227302		15.2554	0.212822	0.115813		15.0264	0.380592	0.191141
17.9366	0.0548489	0.339787		15.3677	0.462261	0.656159		16.538	0.904546	0.282644		15.7314	0.38889	0.298783		15.2762	0.220516	0.307632		17.6539	0.299135	0.197583		15.0428	0.305122	0.109757		16.3538	0.333452	0.224829		15.2755	0.198583	0.11452		15.0462	0.0459937	0.188777
17.9603	-0.177796	0.341676		15.388	2.26841	0.659547		16.5598	0.600711	0.284042		15.7522	0.127176	0.300252		15.2964	0.0973815	0.309494		17.6771	0.547754	0.198835		15.0626	0.691061	0.110477		16.3753	-0.187212	0.225929		15.2957	0.277992	0.115206		15.066	0.270436	0.189967
17.984	0.335809	0.346179		15.4082	0.717095	0.668745		16.5816	1.20558	0.287761		15.7729	0.488241	0.304412		15.3165	0.313056	0.313239		17.7004	0.973091	0.201588		15.0824	0.498161	0.111822		16.3969	-0.44868	0.228666		15.3158	0.170481	0.116643		15.0859	0.565072	0.192536
18.0076	0.751914	0.343226		15.4285	0.190168	0.66275		16.6034	0.295533	0.284951		15.7937	-0.272626	0.301437		15.3367	0.552946	0.310483		17.7237	0.459245	0.199418		15.1023	0.605284	0.110813		16.4185	-0.142	0.22665		15.336	-0.117941	0.115511		15.1057	0.372436	0.190671
18.0313	0.290025	0.346198		15.4488	-1.61379	0.668476		16.6252	0.398262	0.287731		15.8144	0.0548747	0.304207		15.3568	-0.188284	0.313421		17.747	0.40051	0.201245		15.1221	0.55399	0.111788		16.44	-0.237937	0.228793		15.3561	0.0485983	0.116574		15.1256	0.274889	0.192348
18.0549	-0.0140461	0.347508		15.469	0.737633	0.670917		16.647	0.859738	0.288876		15.8351	0.729762	0.305658		15.3769	-0.597216	0.314656		17.7703	0.298967	0.202062		15.1419	0.534786	0.112215		16.4616	0.199151	0.22966		15.3763	0.0432633	0.11702		15.1454	0.628163	0.193223
18.0786	-0.0668954	0.347388		15.4893	1.70072	0.670788		16.6688	0.346925	0.288833		15.8559	0.00838245	0.305427		15.3971	-0.0426918	0.314508		17.7935	0.403613	0.202002		15.1618	0.399131	0.112171		16.4832	0.123222	0.229522		15.3964	0.118134	0.116959		15.1653	0.257869	0.192969
18.1022	0.040372	0.349778		15.5096	0.465278	0.675546		16.6906	0.643048	0.290825		15.8766	0.831211	0.307569		15.4172	0.243234	0.316757		17.8168	0.636851	0.203347		15.1816	0.733579	0.112975		16.5047	0.310086	0.231215		15.4165	0.0078805	0.117691		15.1851	0.16789	0.194255
18.1259	-0.103443	0.352548		15.5298	0.988121	0.680829		16.7125	0.284335	0.293103		15.8974	-0.0369717	0.309995		15.4374	0.0972856	0.319398		17.8401	0.635372	0.204953		15.2015	0.492757	0.113904		16.5263	-0.14672	0.232975		15.4367	0.122945	0.118756		15.2049	0.482099	0.196031
18.1495	0.378282	0.349042		15.5501	1.13495	0.674195		16.7343	0.430626	0.290162		15.9181	0.384617	0.306927		15.4575	0.212267	0.316124		17.8634	0.527924	0.202918		15.2213	0.508555	0.112674		16.5479	-0.311941	0.230459		15.4568	0.187202	0.117544		15.2248	0.597275	0.194034
18.1732	0.119667	0.354179		15.5704	1.49711	0.683795		16.7561	1.03318	0.294541		15.9389	0.653965	0.311441		15.4777	0.354138	0.320761		17.8867	0.451375	0.205745		15.2411	0.356928	0.11428		16.5694	-0.216924	0.233862		15.477	0.0535537	0.119197		15.2446	0.290587	0.196639
18.1968	0.715618	0.355414		15.5906	0.655882	0.686012		16.7779	-0.229386	0.29493		15.9596	-0.136398	0.311938		15.4978	0.679974	0.32152		17.91	0.672386	0.206424		15.261	0.674083	0.114615		16.591	-0.0931668	0.234475		15.4971	0.0378485	0.119482		15.2645	0.0946306	0.197101
18.2205	0.0705526	0.354809		15.6109	0.664787	0.685171		16.7997	-0.0400359	0.294676		15.9804	-0.117422	0.311612		15.518	0.100584	0.321226		17.9332	0.377329	0.205984		15.2808	0.707343	0.114455		16.6126	0.102749	0.23417		15.5173	0.0779156	0.119312		15.2843	0.279829	0.196875
18.2442	-0.10204	0.356664		15.6312	0.626354	0.688868		16.8215	-0.0479409	0.296475		16.0011	0.0233469	0.313533		15.5381	0.469774	0.323108		17.9565	0.318075	0.207204		15.3007	0.693282	0.115177		16.6341	-0.0986743	0.235578		15.5374	0.0599992	0.12004		15.3042	0.385346	0.19805
18.2678	0.393459	0.357522		15.6514	1.88602	0.690029		16.8433	0.541026	0.297157		16.0219	0.713026	0.314291		15.5583	0.10608	0.323486		17.9798	0.382152	0.20754		15.3205	0.345673	0.115251		16.6557	0.380102	0.235929		15.5576	-0.0542019	0.120209		15.324	0.304603	0.19836
18.2915	0.430051	0.356666		15.6717	1.68173	0.688739		16.8651	0.559542	0.296406		16.0426	0.468272	0.313396		15.5784	-0.197156	0.322896		18.0031	0.155858	0.206988		15.3403	0.857971	0.115096		16.6773	-0.0812735	0.235369		15.5777	0.184641	0.12002		15.3438	0.454564	0.197986
18.3151	-0.0338459	0.361258		15.692	-0.911376	0.697485		16.8869	0.415534	0.300101		16.0634	0.366673	0.317307		15.5986	-0.517235	0.32706		18.0264	0.299587	0.209692		15.3602	0.669648	0.11649		16.6988	-0.161028	0.238433		15.5979	0.13381	0.12151		15.3637	0.510936	0.200518
18.3388	0.37743	0.360296		15.7122	0.169479	0.695897		16.9087	0.666965	0.299398		16.0841	-0.111763	0.31645		15.6187	-0.182822	0.326031		18.0496	0.301082	0.209101		15.38	0.668412	0.116207		16.7204	-0.159292	0.237514		15.618	0.143648	0.121101		15.3835	0.517946	0.199941
18.3624	0.292644	0.360278		15.7325	-0.718825	0.696178		16.9306	0.399277	0.299387		16.1048	0.23778	0.316614		15.6388	0.522154	0.326226		18.0729	0.539664	0.209231		15.3998	0.508695	0.116147		16.742	0.00779888	0.237815		15.6381	0.111986	0.12114		15.4034	0.29	0.199913
18.3861	0.227291	0.365122		15.7528	1.97354	0.704769		16.9524	0.0322421	0.303064		16.1256	0.535648	0.320681		15.659	0.374397	0.330401		18.0962	0.234857	0.21167		15.4197	0.472037	0.117596		16.7635	0.0030738	0.240696		15.6583	-0.0752868	0.12265		15.4232	0.493554	0.202465
18.4097	0.508778	0.363167		15.773	1.21446	0.70153		16.9742	0.649523	0.302041		16.1463	0.217542	0.319309		15.6791	-0.212564	0.329118		18.1195	0.205747	0.210637		15.4395	0.511936	0.117105		16.7851	-0.431805	0.239522		15.6784	-0.0183783	0.122093		15.443	0.540592	0.201554
18.4334	-0.294101	0.364796		15.7933	0.897982	0.704666		16.996	0.306853	0.30337		16.1671	0.238838	0.320703		15.6993	0.60196	0.330552		18.1428	0.394444	0.211737		15.4594	0.782543	0.117658		16.8067	0.127796	0.240804		15.6986	0.0217598	0.122642		15.4629	0.402827	0.202468
18.457	0.447385	0.369229		15.8136	-0.835033	0.712852		17.0178	0.208735	0.306956		16.1878	0.668795	0.324654		15.7194	0.270215	0.334433		18.1661	0.438065	0.214112		15.4792	0.618499	0.118962		16.8282	-0.0312695	0.24347		15.7187	0.157664	0.124124		15.4827	0.263361	0.204695
18.4807	0.160414	0.366478		15.8338	0.718003	0.707545		17.0396	0.283813	0.304737		16.2086	0.904761	0.3223		15.7396	0.211565	0.332037		18.1893	0.3089	0.212593		15.499	0.507522	0.11807		16.8498	-0.428522	0.241572		15.7389	0.232561	0.123228		15.5026	0.20217	0.203259
18.5043	0.65837	0.367177		15.8541	1.15578	0.708428		17.0614	0.0376227	0.304966		16.2293	0.0932574	0.322511		15.7597	0.277888	0.332463		18.2126	0.435095	0.212867		15.5189	0.699139	0.118242		16.8714	0.0744532	0.24198		15.759	0.273921	0.123357		15.5224	0.105719	0.203248
18.528	0.336923	0.371946		15.8744	1.81107	0.718026		17.0832	-0.275269	0.308972		16.2501	-0.22716	0.326794		15.7799	0.0281182	0.336654		18.2359	0.41804	0.215783		15.5387	0.581611	0.119793		16.8929	-0.121917	0.245092		15.7792	-0.0611786	0.124908		15.5423	0.359625	0.206181
18.5517	0.354802	0.369886		15.8946	1.15505	0.713809		17.105	-0.197847	0.307342		16.2708	0.103063	0.324692		15.8	-0.0833464	0.334777		18.2592	0.334754	0.214402		15.5585	0.561381	0.119091		16.9145	-0.0161028	0.243635		15.7993	0.185625	0.124185		15.5621	0.549613	0.205011
18.5753	0.0733536	0.372879		15.9149	0.916749	0.719689		17.1268	0.433822	0.309752		16.2916	0.339586	0.327703		15.8202	0.127942	0.337589		18.2825	0.778861	0.216243		15.5784	0.423253	0.119997		16.9361	-0.0372189	0.245689		15.8194	0.21102	0.125284		15.5819	0.143843	0.206518
18.599	0.264449	0.374529		15.9352	0.332479	0.723186		17.1487	0.459642	0.311182		16.3123	0.137037	0.329011		15.8403	-0.301602	0.339156		18.3057	0.211886	0.21704		15.5982	0.684035	0.120601		16.9576	0.097208	0.246777		15.8396	-0.0529148	0.125742		15.6018	0.944057	0.207786
18.6226	0.0875022	0.372959		15.9554	-0.0069857	0.720831		17.1705	0.598687	0.310192		16.3331	0.482522	0.327837		15.8604	0.294069	0.337773		18.329	0.745013	0.21636		15.6181	0.456749	0.12009		16.9792	-0.264439	0.245706		15.8597	0.0343629	0.125277		15.6216	0.183009	0.206566
18.6463	0.349467	0.376378		15.9757	0.219977	0.726999		17.1923	0.276035	0.312824		16.3538	0.275263	0.330806		15.8806	0.645598	0.340766		18.3523	0.558497	0.21814		15.6379	0.651372	0.121125		17.0008	0.15229	0.247913		15.8799	0.11279	0.12639		15.6415	0.444973	0.208515
18.6699	0.542731	0.379114		15.996	1.59166	0.731653		17.2141	0.238807	0.314964		16.3745	0.565828	0.33344		15.9007	0.558695	0.343141		18.3756	0.771978	0.219756		15.6577	0.514727	0.122033		17.0223	-0.0384274	0.249721		15.9	0.21095	0.127273		15.6613	0.682538	0.210233
18.6936	0.987359	0.378107		16.0162	0.00652308	0.729612		17.2359	0.518328	0.313894		16.3953	0.5033	0.332156		15.9209	0.152955	0.341849		18.3989	0.739305	0.218996		15.6776	0.598326	0.121558		17.0439	-0.564787	0.248614		15.9202	0.00639982	0.126769		15.6812	0.456123	0.209237
18.7172	0.340926	0.380099		16.0365	0.862433	0.733624		17.2577	0.411649	0.315841		16.416	0.287021	0.333837		15.941	0.22326	0.343979		18.4221	0.22644	0.220081		15.6974	0.610934	0.122324		17.0655	-0.0339943	0.250298		15.9403	0.318385	0.127637		15.701	-0.214148	0.210206
18.7409	0.50588	0.383601		16.0568	0.743141	0.740619		17.2795	0.630662	0.318749		16.4368	1.00681	0.337063		15.9612	-0.228142	0.347124		18.4454	0.398702	0.221934		15.7173	0.675247	0.123336		17.087	-0.150286	0.252296		15.9605	-0.0009685	0.128547		15.7208	0.25172	0.212224
18.7645	0.236051	0.379122		16.077	0.916215	0.731995		17.3013	0.727247	0.315081		16.4575	0.467196	0.333107		15.9813	0.420702	0.343199		18.4687	0.291072	0.21945		15.7371	0.527105	0.121926		17.1086	-0.444202	0.249396		15.9806	0.253301	0.127195		15.7407	0.456947	0.209819
18.7882	1.21945	0.384663		16.0973	1.83272	0.742005		17.3231	0.476895	0.319556		16.4783	-0.0997107	0.337478		16.0015	-0.134844	0.347887		18.492	0.218999	0.222405		15.7569	0.67725	0.123592		17.1302	-0.26449	0.252802		16.0008	-0.0229228	0.128847		15.7605	0.672814	0.212828
18.8119	0.344999	0.385045		16.1176	1.84861	0.743764		17.3449	0.828609	0.320161		16.499	0.904835	0.338669		16.0216	0.438329	0.348815		18.5153	0.763818	0.223085		15.7768	0.533504	0.123808		17.1517	-0.40395	0.253448		16.0209	0.248935	0.129218		15.7804	-0.200754	0.212876
18.8355	0.233208	0.384858		16.1378	0.94503	0.742836		17.3668	0.0207038	0.319666		16.5198	0.305164	0.338299		16.0418	-0.0243304	0.348073		18.5386	0.313874	0.22275		15.7966	0.604095	0.123727		17.1733	-0.066215	0.253252		16.041	0.0648107	0.128996		15.8002	0.157076	0.212897
18.8592	-0.347965	0.387891		16.1581	-0.244662	0.749507		17.3886	0.0636588	0.322333		16.5405	0.177556	0.340983		16.0619	-0.414766	0.351205		18.5618	0.966927	0.22473		15.8164	0.647009	0.124748		17.1949	0.0966684	0.255355		16.0612	-0.0952334	0.13004		15.8201	0.614471	0.214838
18.8828	0.294248	0.388717		16.1784	0.956921	0.75088		17.4104	0.890292	0.323151		16.5613	0.223965	0.341512		16.0821	0.567715	0.351976		18.5851	0.283682	0.224871		15.8363	0.66371	0.124987		17.2164	-0.530467	0.255511		16.0813	0.27196	0.130332		15.8399	0.71194	0.215199
18.9065	0.236994	0.389079		16.1986	0.715734	0.750552		17.4322	0.513871	0.323151		16.582	0.529273	0.341927		16.1022	-0.377216	0.352027		18.6084	0.338902	0.225075		15.8561	0.533105	0.125018		17.238	-0.526125	0.255854		16.1015	-0.0803333	0.130335		15.8597	0.130586	0.215085
18.9301	0.303787	0.391652		16.2189	0.362845	0.756599		17.454	-0.356844	0.32527		16.6028	0.453291	0.344271		16.1223	0.0339424	0.354716		18.6317	0.400015	0.226493		15.876	0.436418	0.125841		17.2596	-0.346846	0.257454		16.1216	0.00273848	0.131222		15.8796	0.421197	0.216665
18.9538	0.338736	0.39222		16.2392	1.19558	0.75665		17.4758	0.643921	0.326055		16.6235	0.484135	0.344777		16.1425	-0.0877446	0.354922		18.655	0.0233109	0.226771		15.8958	0.719096	0.126066		17.2811	-0.5599	0.257728		16.1418	0.132552	0.131463		15.8994	0.270558	0.216819
18.9774	0.215855	0.392123		16.2594	0.495379	0.7568		17.4976	0.467169	0.325641		16.6442	0.552346	0.344446		16.1626	-0.111046	0.354762		18.6782	0.571049	0.226809		15.9156	0.578018	0.125965		17.3027	-0.357629	0.257578		16.1619	-0.0077947	0.13134		15.9193	-0.0530234	0.216519
19.0011	-0.467516	0.39653		16.2797	-0.507677	0.766152		17.5194	0.638427	0.329726		16.665	0.0594743	0.34858		16.1828	0.398689	0.359241		18.7015	0.509734	0.229548		15.9355	0.499844	0.127432		17.3243	-0.0417204	0.260932		16.1821	0.253333	0.133043		15.9391	0.634276	0.219492
19.0247	0.139314	0.395018		16.3	0.551689	0.762728		17.5412	0.589407	0.328401		16.6857	0.525532	0.347236		16.2029	0.425825	0.357486		18.7248	0.209015	0.22842		15.9553	0.591206	0.126912		17.3458	-0.0128381	0.259632		16.2022	0.112267	0.132331		15.959	0.602148	0.218517
19.0484	0.410921	0.397694		16.3202	0.929231	0.767817		17.563	0.804471	0.330518		16.7065	0.579858	0.349572		16.2231	0.308369	0.360039		18.7481	0.716287	0.230039		15.9751	0.691077	0.12775		17.3674	-0.49202	0.261273		16.2224	0.249731	0.133251		15.9788	0.629063	0.219943
19.0721	-0.342082	0.398922		16.3405	0.389564	0.770883		17.5849	0.814592	0.331767		16.7272	0.0235595	0.350611		16.2432	0.312698	0.361099		18.7714	0.557848	0.230827		15.995	0.477604	0.128079		17.389	-0.0015395	0.262224		16.2425	0.197622	0.133678		15.9986	0.073292	0.220378
19.0957	0.154092	0.399405		16.3608	-0.568511	0.771118		17.6067	1.12123	0.3321		16.748	1.0038	0.351212		16.2634	0.884456	0.361605		18.7947	0.534217	0.23088		16.0148	0.737975	0.128218		17.4105	0.0571036	0.262427		16.2626	0.00274442	0.133723		16.0185	0.43657	0.220711
19.1194	0.791159	0.400983		16.381	1.44785	0.774161		17.6285	0.663344	0.333181		16.7687	0.177937	0.352247		16.2835	0.397272	0.362876		18.8179	0.470461	0.231701		16.0347	0.76703	0.128777		17.4321	0.201833	0.263494		16.2828	0.10391	0.134253		16.0383	0.279995	0.221483
19.143	1.0369	0.406051		16.4013	0.914362	0.78274		17.6503	0.14983	0.337123		16.7895	0.40952	0.356534		16.3037	0.287592	0.367087		18.8412	0.365611	0.234473		16.0545	0.551059	0.130207		17.4537	0.334894	0.266632		16.3029	0.123825	0.135853		16.0582	0.113465	0.224006
19.1667	0.870355	0.400783		16.4216	2.0414	0.773452		17.6721	0.577011	0.33313		16.8102	0.909858	0.352367		16.3238	0.0630054	0.362646		18.8645	0.642232	0.231606		16.0743	0.7185	0.128694		17.4752	-0.329118	0.263121		16.3231	-0.127707	0.134099		16.078	0.207695	0.221329
19.1903	0.919578	0.405312		16.4418	2.72344	0.781512		17.6939	0.560337	0.336672		16.831	0.3466	0.355884		16.344	0.470885	0.366859		18.8878	0.841931	0.234206		16.0942	0.776566	0.130026		17.4968	0.178064	0.266044		16.3432	0.22462	0.135611		16.0979	0.28836	0.223675
19.214	1.71777	0.408005		16.4621	-0.199329	0.787965		17.7157	0.0297754	0.338532		16.8517	-0.19569	0.357909		16.3641	-0.28133	0.369117		18.9111	0.356399	0.235446		16.114	0.754607	0.130839		17.5184	0.0912354	0.267683		16.3634	0.165994	0.136388		16.1177	0.275665	0.225069
19.2376	0.314377	0.404827		16.4824	-0.140724	0.781544		17.7375	0.342409	0.336614		16.8725	0.495752	0.355892		16.3842	0.558445	0.36667		18.9343	0.75779	0.234181		16.1338	0.608923	0.130009		17.5399	0.0241559	0.266052		16.3835	0.121274	0.135582		16.1375	0.244814	0.223651
19.2613	0.639959	0.407206		16.5026	1.7298	0.785744		17.7593	-0.255301	0.338025		16.8932	0.218139	0.357783		16.4044	0.19334	0.368479		18.9576	0.455229	0.23521		16.1537	0.635522	0.13068		17.5615	-0.45891	0.267331		16.4037	0.148774	0.136273		16.1574	0.289839	0.224782
19.2849	0.532475	0.41126		16.5229	1.50181	0.794008		17.7811	0.533965	0.341703		16.914	0.521908	0.36137		16.4245	-0.415037	0.37216		18.9809	0.458065	0.237439		16.1735	0.785935	0.131993		17.5831	-0.379648	0.269906		16.4238	0.116165	0.13761		16.1772	0.379124	0.227016
19.3086	0.815859	0.408165		16.5432	-0.356677	0.788096		17.803	0.287989	0.339119		16.9347	0.432773	0.358738		16.4447	0.104947	0.369331		19.0042	0.681717	0.235773		16.1934	0.534125	0.130913		17.6046	-0.391483	0.267787		16.4439	0.1443	0.136584		16.1971	0.0749023	0.225145
19.3323	-0.147103	0.411071		16.5634	0.434275	0.794317		17.8248	0.806738	0.34184		16.9554	0.577731	0.361388		16.4648	0.0382362	0.372323		19.0275	0.653435	0.237463		16.2132	0.750756	0.131945		17.6262	-0.0860406	0.269846		16.4641	0.146651	0.137559		16.2169	0.220519	0.226939
19.3559	0.6548	0.413137		16.5837	0.753608	0.797966		17.8466	0.588834	0.343564		16.9762	0.159215	0.363112		16.485	0.550792	0.374043		19.0507	0.250223	0.238482		16.233	0.778502	0.132593		17.6478	-0.251085	0.271234		16.4842	0.306013	0.138316		16.2367	0.57168	0.228144
19.3796	0.63621	0.411234		16.604	0.987548	0.793856		17.8684	0.677395	0.341552		16.9969	1.06871	0.361369		16.5051	0.2595	0.371802		19.074	0.313945	0.237238		16.2529	0.690882	0.131807		17.6693	-0.424333	0.269571		16.5044	0.164657	0.137494		16.2566	0.42407	0.226898
19.4032	0.653505	0.416437		16.6242	0.85259	0.803764		17.8902	0.0455353	0.345869		17.0177	0.206157	0.365732		16.5253	-0.201536	0.376684		19.0973	0.646364	0.24039		16.2727	0.863265	0.133514		17.6909	0.0233037	0.273161		16.5245	-0.139627	0.139099		16.2764	0.408602	0.229701
19.4269	0.819766	0.417553		16.6445	1.96176	0.805985		17.912	0.0240545	0.346837		17.0384	-0.0138359	0.366578		16.5454	0.535107	0.378029		19.1206	0.71808	0.241003		16.2926	0.464686	0.133788		17.7125	-0.111823	0.273856		16.5447	0.168816	0.139628		16.2963	0.537796	0.230352
19.4505	0.273937	0.414731		16.6648	0.0157515	0.800971		17.9338	0.859138	0.344867		17.0592	1.15712	0.365098		16.5656	-0.229203	0.375546		19.1439	0.482841	0.239404		16.3124	0.74121	0.133006		17.734	0.226658	0.272294		16.5648	0.331561	0.138749		16.3161	-0.0371881	0.228746
19.4742	-0.378563	0.418099		16.685	0.460101	0.807838		17.9556	0.300831	0.347602		17.0799	-0.241487	0.367521		16.5857	-0.530301	0.378853		19.1672	0.319922	0.241447		16.3322	0.479782	0.134121		17.7556	-0.0056973	0.274458		16.585	0.0682891	0.139871		16.336	0.319058	0.230851
19.4978	0.279212	0.421507		16.7053	0.357534	0.813512		17.9774	0.423605	0.35017		17.1007	0.852011	0.370495		16.6058	-0.0009385	0.38143		19.1904	0.76791	0.243261		16.3521	0.825387	0.135076		17.7772	0.0367253	0.276411		16.6051	0.126739	0.140841		16.3558	0.697473	0.232555
19.5215	0.305317	0.418531		16.7256	0.864653	0.807375		17.9992	1.12099	0.347723		17.1214	0.0533921	0.3676		16.626	0.312858	0.378666		19.2137	0.63487	0.241491		16.3719	0.509741	0.134042		17.7987	-0.0602983	0.274343		16.6253	-0.0957019	0.139777		16.3756	0.334752	0.230726
19.5451	0.636327	0.422822		16.7458	1.55055	0.815898		18.021	0.920882	0.351443		17.1422	0.0750061	0.371341		16.6461	-0.187894	0.382815		19.237	0.43664	0.243797		16.3917	0.668888	0.135478		17.8203	-0.476899	0.277095		16.6454	-0.0102215	0.141204		16.3955	0.54349	0.233244
19.5688	0.981655	0.424974		16.7661	0.978749	0.819847		18.0429	0.884353	0.353033		17.1629	-0.0597177	0.373293		16.6663	0.5319	0.384587		19.2603	0.565769	0.244992		16.4116	0.660075	0.136057		17.8419	-0.615538	0.278382		16.6655	0.0479659	0.141941		16.4153	0.174276	0.234069
19.5925	0.546721	0.42458		16.7864	1.46418	0.819332		18.0647	-0.0756998	0.352342		17.1837	0.941584	0.373165		16.6864	-0.138896	0.384313		19.2836	0.77395	0.244811		16.4314	0.981133	0.136083		17.8634	0.300942	0.278288		16.6857	0.272076	0.141809		16.4352	0.485997	0.234025
19.6161	0.258042	0.429743		16.8066	1.27673	0.829818		18.0865	0.341228	0.357007		17.2044	0.754852	0.377861		16.7066	-0.0701438	0.389245		19.3068	0.551207	0.247762		16.4513	0.700963	0.137706		17.885	-0.101644	0.281784		16.7058	0.0666427	0.143546		16.455	0.259971	0.236814
19.6398	0.722338	0.429197		16.8269	0.596177	0.82862		18.1083	0.679642	0.356566		17.2251	0.263366	0.377068		16.7267	0.652674	0.388602		19.3301	0.424088	0.247472		16.4711	0.780503	0.137489		17.9066	-0.219924	0.281092		16.726	0.31792	0.143409		16.4749	0.228421	0.236375
19.6634	0.521382	0.429069		16.8472	-0.365544	0.828324		18.1301	0.773387	0.356492		17.2459	1.02158	0.377288		16.7469	0.663434	0.388152		19.3534	0.447191	0.247285		16.4909	0.568764	0.137373		17.9281	0.341458	0.281321		16.7461	-0.0057128	0.14322		16.4947	0.631984	0.236569
19.6871	0.527973	0.43265		16.8674	2.00486	0.834602		18.1519	0.658372	0.359643		17.2666	0.599581	0.380219		16.767	0.168801	0.391624		19.3767	0.774682	0.24946		16.5108	0.662479	0.138562		17.9497	-0.172372	0.283337		16.7663	0.268048	0.14445		16.5145	0.26754	0.238386
19.7107	0.838966	0.446499		16.8877	0.331132	0.861719		18.1737	-0.578435	0.370325		17.2874	1.29806	0.392538		16.7872	0.430699	0.403832		19.4	0.870653	0.257344		16.5306	0.732127	0.142862		17.9713	-0.210983	0.2923		16.7864	0.133438	0.149016		16.5344	0.464978	0.245845
19.7344	0.228508	0.451985		16.908	2.65939	0.872062		18.1955	0.785181	0.37549		17.3081	1.13683	0.397389		16.8073	-0.623873	0.408891		19.4232	1.05198	0.260466		16.5504	0.675446	0.14454		17.9928	-0.215253	0.295782		16.8066	0.177302	0.150835		16.5542	-0.108404	0.248627
19.758	0.559483	0.455582		16.9282	0.365916	0.878621		18.2173	0.857006	0.378511		17.3289	0.323581	0.400216		16.8275	0.393762	0.412399		19.4465	0.804166	0.262429		16.5703	0.855717	0.145771		18.0144	-0.246921	0.298204		16.8267	0.190021	0.152055		16.5741	0.377698	0.250735
19.7817	-0.26262	0.45866		16.9485	2.01701	0.88512		18.2391	0.43032	0.381042		17.3496	0.694351	0.403409		16.8476	-0.355521	0.415188		19.4698	0.179823	0.264061		16.5901	0.541652	0.146805		18.036	-0.0377071	0.300416		16.8468	-0.0746232	0.153		16.5939	0.553333	0.252604
19.8053	-0.0979413	0.465268		16.9688	0.168682	0.898702		18.261	0.792287	0.386729		17.3704	-0.706904	0.408335		16.8677	0.611217	0.421047		19.4931	0.372095	0.2679		16.61	0.73473	0.14888		18.0575	-0.337982	0.304513		16.867	0.0503964	0.155227		16.6138	0.899256	0.25645
19.829	-0.0276769	0.464356		16.989	2.03932	0.897129		18.2828	0.490212	0.385727		17.3911	0.991823	0.408139		16.8879	-0.372424	0.420064		19.5164	0.343175	0.267347		16.6298	0.703843	0.148514		18.0791	0.154853	0.304		16.8871	0.13189	0.154901		16.6336	0.695643	0.255748
19.8526	0.826877	0.467337		17.0093	-0.386557	0.902561		18.3046	-0.191561	0.387982		17.4119	0.42468	0.410628		16.908	1.15205	0.423001		19.5397	0.354667	0.268948		16.6496	0.781018	0.149487		18.1007	-0.0674961	0.305892		16.9073	0.205398	0.155888		16.6534	0.296718	0.257094
19.8763	0.851486	0.472964		17.0296	0.0789943	0.912388		18.3264	0.659681	0.3928		17.4326	0.187227	0.415139		16.9282	0.455528	0.427724		19.5629	0.080066	0.271837		16.6695	0.645659	0.151052		18.1222	0.0402525	0.309264		16.9274	-0.0415362	0.1576		16.6733	0.219281	0.259776
19.9	1.37206	0.473263		17.0498	1.45124	0.912937		18.3482	1.05207	0.393244		17.4534	-0.216735	0.415502		16.9483	0.15362	0.428143		19.5862	0.129899	0.272139		16.6893	0.634018	0.151209		18.1438	-0.248346	0.309565		16.9476	0.18975	0.157786		16.6931	0.263376	0.26019
19.9236	1.82999	0.475848		17.0701	1.02411	0.917463		18.37	0.431916	0.395003		17.4741	0.760252	0.417629		16.9685	-0.0566518	0.430548		19.6095	0.384455	0.273455		16.7092	0.962683	0.15197		18.1654	0.172921	0.311105		16.9677	0.00507982	0.158408		16.713	0.549095	0.261523
19.9473	0.740051	0.478971		17.0904	1.14535	0.924963		18.3918	0.827147	0.397965		17.4948	0.456604	0.420785		16.9886	-0.391535	0.43343		19.6328	0.933788	0.275671		16.729	0.574483	0.153062		18.1869	0.21864	0.313301		16.9879	0.37564	0.159694		16.7328	0.371613	0.263301
19.9709	1.25652	0.483152		17.1106	-0.666662	0.931363		18.4136	0.754826	0.401137		17.5156	-0.273764	0.423907		17.0088	0.228541	0.437286		19.6561	0.212108	0.277795		16.7488	1.11257	0.154407		18.2085	-0.229423	0.315848		17.008	0.407749	0.161062		16.7527	0.505006	0.265618
19.9946	0.45579	0.483267		17.1309	0.756128	0.932824		18.4354	0.00167701	0.401574		17.5363	0.346057	0.424699		17.0289	-0.112958	0.437401		19.6793	0.199277	0.278004		16.7687	0.982102	0.154624		18.2301	-0.035907	0.316229		17.0281	0.0605029	0.161101		16.7725	0.297928	0.265824
20.0182	0.618808	0.487934		17.1512	2.28631	0.940822		18.4572	0.660419	0.405012		17.5571	-0.748182	0.428273		17.0491	0.0532376	0.441434		19.7026	0.565214	0.280563		16.7885	0.594823	0.155918		18.2516	0.00919996	0.318965		17.0483	-0.240162	0.162455		16.7923	0.421521	0.268301
20.0419	1.04734	0.490615		17.1714	-0.643162	0.946981		18.4791	0.542574	0.407449		17.5778	0.363359	0.430988		17.0692	-0.139546	0.443917		19.7259	0.347592	0.281959		16.8083	0.746564	0.156717		18.2732	0.136341	0.320869		17.0684	0.214329	0.163533		16.8122	-0.229117	0.269521
20.0655	0.437624	0.493318		17.1917	1.13318	0.952027		18.5009	0.159596	0.409557		17.5986	1.27931	0.433819		17.0893	-0.111595	0.446577		19.7492	0.40494	0.283672		16.8282	0.816227	0.157577		18.2948	0.509414	0.322636		17.0886	0.394952	0.164487		16.832	1.13362	0.271686
20.0892	0.70154	0.494231		17.212	1.14757	0.953077		18.5227	0.371709	0.410307		17.6193	0.504903	0.434196		17.1095	0.268854	0.447388		19.7725	0.538552	0.284042		16.848	0.901662	0.157881		18.3163	0.454197	0.323257		17.1087	0.261525	0.164567		16.8519	0.388304	0.271638
20.1128	0.179344	0.498361		17.2322	0.452509	0.962415		18.5445	0.682042	0.414292		17.6401	0.630113	0.438253		17.1296	-0.705814	0.450916		19.7958	0.912551	0.286749		16.8679	0.724434	0.159267		18.3379	-0.0082985	0.325964		17.1289	0.0357284	0.166096		16.8717	0.125345	0.273912
20.1365	0.377197	0.500018		17.2525	0.171994	0.965037		18.5663	1.06643	0.415509		17.6608	0.784757	0.439562		17.1498	-0.564429	0.452839		19.819	0.514654	0.28749		16.8877	0.862206	0.159763		18.3595	-0.250305	0.326857		17.149	0.0992711	0.166605		16.8916	0.435287	0.274739
20.1602	0.165239	0.502482		17.2728	1.61823	0.970059		18.5881	0.73498	0.417504		17.6816	0.526648	0.441139		17.1699	0.0270144	0.454853		19.8423	0.312986	0.288595		16.9075	0.524496	0.16042		18.381	-0.119968	0.328094		17.1692	0.108423	0.167347		16.9114	1.03652	0.276273
20.1838	0.534255	0.503996		17.293	1.03197	0.972742		18.6099	0.163224	0.418817		17.7023	0.411662	0.442988		17.1901	0.23306	0.456233		19.8656	0.500429	0.289709		16.9274	0.665196	0.160914		18.4026	-0.0220556	0.329447		17.1893	0.415258	0.167941		16.9312	0.391353	0.2771
20.2075	0.879727	0.507917		17.3133	0.171001	0.980781		18.6317	0.347812	0.421829		17.7231	0.931349	0.446531		17.2102	-0.0076302	0.459738		19.8889	0.743703	0.291972		16.9472	0.867671	0.162034		18.4242	-0.309271	0.331641		17.2095	0.261447	0.169008		16.9511	-0.0365826	0.27879
20.2311	0.385735	0.510846		17.3336	0.968535	0.986444		18.6535	-0.0479427	0.424622		17.7438	1.27684	0.449356		17.2304	0.714123	0.46277		19.9122	0.743655	0.293723		16.967	1.05024	0.163233		18.4457	-0.0482205	0.333816		17.2296	0.101175	0.170074		16.9709	0.839341	0.281142
20.2548	0.849986	0.51187		17.3538	0.258995	0.988733		18.6753	0.478666	0.42521		17.7645	0.772098	0.449861		17.2505	0.427594	0.463775		19.9354	0.338195	0.293932		16.9869	0.528909	0.16335		18.4673	0.0713234	0.334361		17.2497	0.0563034	0.1703		16.9908	0.152794	0.280988
20.2784	0.532815	0.516624		17.3741	1.00318	0.996662		18.6972	1.74216	0.429667		17.7853	1.12096	0.454431		17.2707	-0.52421	0.467359		19.9587	0.413022	0.296836		17.0067	0.992681	0.164871		18.4889	-0.571235	0.337224		17.2699	0.0274138	0.171942		17.0106	1.00747	0.283949
20.3021	0.917455	0.517387		17.3944	0.842052	0.997055		18.719	1.3093	0.429563		17.806	0.536246	0.454065		17.2908	-0.0952128	0.467923		19.982	0.0689326	0.296703		17.0266	0.781878	0.165005		18.5104	-0.149797	0.337491		17.29	0.258931	0.172099		17.0305	0.354881	0.283761
20.3257	0.666603	0.521844		17.4146	2.57272	1.00666		18.7408	0.434518	0.433299		17.8268	0.337881	0.458389		17.311	-0.756443	0.472009		20.0053	0.99781	0.299723		17.0464	1.11285	0.166558		18.532	-0.522075	0.340277		17.3102	0.140427	0.173565		17.0503	0.285995	0.286236
20.3494	0.449608	0.523702		17.4349	0.0857948	1.01089		18.7626	0.527894	0.435403		17.8475	0.520455	0.460429		17.3311	0.556824	0.474167		20.0286	0.558402	0.300924		17.0662	0.665762	0.167055		18.5536	-0.897725	0.34188		17.3303	0.138908	0.174268		17.0701	0.648441	0.287725
20.373	0.348351	0.526724		17.4552	0.423996	1.01734		18.7844	0.920007	0.438007		17.8683	0.789105	0.463227		17.3512	-0.337911	0.476788		20.0518	0.441802	0.302481		17.0861	0.802856	0.16808		18.5751	0.308946	0.344126		17.3505	0.0220659	0.175331		17.09	0.236319	0.28914
20.3967	0.788042	0.527457		17.4754	0.668353	1.01861		18.8062	1.58307	0.438577		17.889	1.33336	0.464014		17.3714	0.933244	0.477963		20.0751	0.880521	0.303066		17.1059	0.946569	0.168355		18.5967	0.332643	0.344653		17.3706	0.0895791	0.175546		17.1098	0.0136438	0.289277
20.4204	-0.0820231	0.531913		17.4957	1.23118	1.0272		18.828	0.931709	0.442034		17.9098	0.927626	0.467109		17.3915	0.360994	0.481378		20.0984	0.472712	0.305136		17.1258	0.693279	0.169536		18.6183	-0.203995	0.347046		17.3908	0.404941	0.176863		17.1297	0.605952	0.291829
20.444	0.76989	0.535527		17.516	2.23946	1.03341		18.8498	0.379035	0.445168		17.9305	0.236059	0.470306		17.4117	0.630283	0.485044		20.1217	1.7379	0.307903		17.1456	0.947744	0.17079		18.6398	0.0354704	0.349481		17.4109	0.221087	0.178006		17.1495	-0.0056482	0.293537
20.4677	0.846466	0.539853		17.5362	2.28988	1.04063		18.8716	0.684633	0.448164		17.9513	-0.11585	0.473515		17.4318	-0.833782	0.488702		20.145	1.27617	0.309942		17.1654	0.618326	0.171901		18.6614	-0.088922	0.351979		17.431	-0.2857	0.179258		17.1694	0.893823	0.296254
20.4913	0.460216	0.543256		17.5565	1.39521	1.04886		18.8934	-0.04763	0.45132		17.972	0.336753	0.477134		17.452	0.0838875	0.491382		20.1683	1.13479	0.312022		17.1853	0.934988	0.173231		18.683	0.102701	0.354598		17.4512	0.108507	0.180572		17.1892	0.631625	0.297959
20.515	0.314829	0.545881		17.5768	-0.0811851	1.05287		18.9153	0.44028	0.45347		17.9928	0.0195072	0.479473		17.4721	-0.0853915	0.494099		20.1915	1.11831	0.313438		17.2051	0.901558	0.174036		18.7045	-0.488837	0.355781		17.4713	0.304499	0.181562		17.209	0.228246	0.299169
20.5386	0.510923	0.550083		17.597	1.1447	1.06259		18.9371	1.06857	0.457257		18.0135	0.392935	0.483789		17.4923	-0.026994	0.498302		20.2148	0.782858	0.315981		17.2249	0.716982	0.175405		18.7261	0.146536	0.359117		17.4915	-0.210925	0.182789		17.2289	0.685926	0.301932
20.5623	1.33325	0.555051		17.6173	2.61936	1.07086		18.9589	0.935272	0.461124		18.0342	0.0555111	0.487526		17.5124	-0.238298	0.50208		20.2381	0.801776	0.31833		17.2448	0.810758	0.176808		18.7477	0.197097	0.361887		17.5116	0.297225	0.184397		17.2487	0.580215	0.304464
20.5859	1.15348	0.556533		17.6376	-0.361462	1.07453		18.9807	-0.3212	0.462074		18.055	1.62492	0.489257		17.5326	0.246347	0.503546		20.2614	0.484039	0.318966		17.2646	0.735735	0.177236		18.7692	0.00245479	0.362695		17.5318	-0.120961	0.184805		17.2686	0.345389	0.305007
20.6096	1.10995	0.559259		17.6578	0.400971	1.07887		19.0025	1.29498	0.464853		18.0757	0.176749	0.490978		17.5527	0.736189	0.506041		20.2847	0.604046	0.320609		17.2845	0.752845	0.178062		18.7908	-0.115322	0.364418		17.5519	-0.0016361	0.185618		17.2884	0.844996	0.306638
20.6332	0.603403	0.558066		17.6781	0.634106	1.07791		19.0243	0.462589	0.463621		18.0965	0.119472	0.490423		17.5729	0.422344	0.50485		20.3079	0.572015	0.320156		17.3043	0.854698	0.177892		18.8124	-0.194646	0.363785		17.5721	-0.096008	0.185365		17.3082	0.465911	0.306126
20.6569	0.981643	0.56402		17.6984	0.0281004	1.08869		19.0461	-0.214676	0.468347		18.1172	0.778879	0.495923		17.593	-0.816558	0.510288		20.3312	0.813888	0.323397		17.3241	0.571868	0.179548		18.8339	-0.401112	0.367429		17.5922	0.511914	0.187516		17.3281	0.328318	0.309207
20.6806	0.175162	0.565727		17.7186	1.51967	1.09135		19.0679	0.415118	0.469748		18.138	0.739834	0.497472		17.6131	0.941366	0.51187		20.3545	0.804137	0.32442		17.344	0.357591	0.180038		18.8555	-0.374845	0.368865		17.6124	0.345421	0.188045		17.3479	1.10493	0.310386
20.7042	0.904517	0.569184		17.7389	-0.440157	1.09918		19.0897	0.683661	0.473264		18.1587	0.772624	0.500717		17.6333	-0.165537	0.515522		20.3778	1.0014	0.326492		17.3638	0.833145	0.181274		18.8771	-0.641599	0.370754		17.6325	0.178168	0.189175		17.3678	0.131315	0.311866
20.7279	0.911027	0.57632		17.7592	1.93283	1.11153		19.1115	0.39396	0.478593		18.1795	-0.768808	0.505409		17.6534	-0.038108	0.520901		20.4011	0.461195	0.330033		17.3836	0.742485	0.183366		18.8987	0.239241	0.375499		17.6526	0.479829	0.191295		17.3876	0.787901	0.315712
20.7515	1.18492	0.578325		17.7794	1.04075	1.11603		19.1334	0.297822	0.480372		18.2002	0.152874	0.508035		17.6736	0.334305	0.523448		20.4244	0.81107	0.331509		17.4035	0.836153	0.183994		18.9202	0.0529123	0.376658		17.6728	0.275636	0.191986		17.4075	-0.224931	0.316358
20.7752	-0.0409401	0.576216		17.7997	-0.0187723	1.11284		19.1552	-0.301253	0.478575		18.221	0.686557	0.506838		17.6937	0.147828	0.521823		20.4476	0.393344	0.330265		17.4233	1.10812	0.183643		18.9418	-0.977291	0.375282		17.6929	0.266814	0.191424		17.4273	0.0102562	0.315509
20.7988	0.81755	0.581766		17.82	2.0109	1.12218		19.177	0.982046	0.483635		18.2417	0.794947	0.511479		17.7139	0.690945	0.527036		20.4709	0.366941	0.333231		17.4432	0.96408	0.185217		18.9634	0.273263	0.379132		17.7131	0.222704	0.19322		17.4471	1.02653	0.319206
20.8225	0.327284	0.587053		17.8402	-0.583482	1.13513		19.1988	0.477161	0.487977		18.2625	1.00133	0.51655		17.734	0.444584	0.531369		20.4942	0.430094	0.33647		17.463	0.65519	0.18692		18.9849	-0.201543	0.382584		17.7332	0.407577	0.194955		17.467	0.530061	0.321778
20.8461	1.20717	0.590432		17.8605	-1.51301	1.14075		19.2206	-0.123662	0.49018		18.2832	0.681519	0.518868		17.7542	-0.185785	0.534302		20.5175	0.0788231	0.337918		17.4828	0.876524	0.187949		19.0065	0.70821	0.384576		17.7534	-0.0354442	0.195892		17.4868	0.703549	0.32346
20.8698	1.59393	0.591275		17.8808	0.555049	1.14125		19.2424	0.327222	0.490637		18.3039	0.883985	0.519376		17.7743	-0.849173	0.534636		20.5408	1.04536	0.338482		17.5027	0.599706	0.187932		19.0281	-0.3856	0.384414		17.7735	0.165086	0.196043		17.5067	0.545434	0.323389
20.8934	0.737335	0.597022		17.901	0.379297	1.1522		19.2642	1.20416	0.496113		18.3247	0.477941	0.524495		17.7945	0.0153727	0.540289		20.564	0.524847	0.341783		17.5225	0.746877	0.189842		19.0496	0.0937323	0.388575		17.7937	0.527952	0.198218		17.5265	0.266879	0.326763
20.9171	-0.0784738	0.597397		17.9213	-0.194399	1.15432		19.286	0.941882	0.49668		18.3454	0.986313	0.525299		17.8146	-0.0339621	0.540668		20.5873	0.769147	0.342386		17.5423	1.1923	0.190281		19.0712	-1.09585	0.388777		17.8138	-0.0119665	0.198235		17.5464	0.473574	0.327163
20.9408	1.28517	0.602212		17.9416	1.19272	1.16048		19.3078	0.462855	0.499843		18.3662	0.221554	0.528259		17.8347	0.527893	0.544399		20.6106	0.683431	0.344519		17.5622	0.62915	0.191363		19.0928	-0.200855	0.391702		17.834	0.436522	0.199746		17.5662	0.489382	0.329268
20.9644	1.56235	0.603514		17.9618	0.761427	1.16505		19.3296	0.0686064	0.501297		18.3869	-0.0400169	0.529992		17.8549	1.16735	0.546413		20.6339	0.52027	0.345669		17.582	0.809375	0.191975		19.1143	0.289462	0.392749		17.8541	0.145604	0.200134		17.586	-0.120119	0.329824
20.9881	1.51772	0.6118		17.9821	1.34162	1.18081		19.3515	0.28161	0.507773		18.4077	-0.202	0.537083		17.875	0.398672	0.553799		20.6572	0.765075	0.350238		17.6019	0.482624	0.194433		19.1359	0.0684113	0.397925		17.8742	-0.0529895	0.202769		17.6059	0.663216	0.33483
21.0117	1.21294	0.615406		18.0024	1.52352	1.18683		19.3733	0.569318	0.510946		18.4284	0.81703	0.540727		17.8952	-0.130665	0.556553		20.6804	1.39134	0.352456		17.6217	0.981284	0.19563		19.1575	-0.216577	0.400066		17.8944	0.0549858	0.203923		17.6257	0.355605	0.336572
21.0354	0.908618	0.617917		18.0226	0.46597	1.19239		19.3951	1.20251	0.513367		18.4492	0.209755	0.542513		17.9153	-0.288536	0.558877		20.7037	0.48895	0.353315		17.6415	1.02309	0.196381		19.179	-0.0935751	0.401828		17.9145	0.170071	0.204711		17.6456	0.897792	0.338052
21.059	0.739429	0.623868		18.0429	1.73569	1.20466		19.4169	-0.0385683	0.518505		18.4699	1.06465	0.548584		17.9355	-0.107391	0.564628		20.727	0.891821	0.357358		17.6614	0.801924	0.198389		19.2006	0.242785	0.406066		17.9347	0.423091	0.206931		17.6654	0.51676	0.341314
21.0827	0.310523	0.629022		18.0632	1.39742	1.21495		19.4387	0.453178	0.522598		18.4907	0.430748	0.55313		17.9556	0.104045	0.569872		20.7503	0.532123	0.359918		17.6812	0.575633	0.199887		19.2222	-0.128921	0.409121		17.9548	0.231675	0.208505		17.6853	0.72694	0.3443
21.1063	0.467984	0.628706		18.0834	0.911882	1.21473		19.4605	0.138079	0.522452		18.5114	0.775815	0.553118		17.9758	0.262922	0.569122		20.7736	0.422243	0.359995		17.7011	0.724331	0.199884		19.2437	-0.527018	0.408953		17.975	0.515191	0.2086		17.7051	0.819103	0.3442
21.13	0.913002	0.631245		18.1037	0.660266	1.21796		19.4823	1.08817	0.524342		18.5322	-0.0483869	0.554552		17.9959	0.688483	0.571068		20.7969	1.01507	0.361242		17.7209	0.54827	0.200446		19.2653	-0.0080564	0.41024		17.9951	0.489541	0.209285		17.7249	0.186564	0.344876
21.1536	-0.221572	0.63617		18.124	-0.139239	1.22855		19.5041	-0.546505	0.528671		18.5529	0.952908	0.559785		18.0161	-0.460239	0.57646		20.8201	-0.065655	0.363784		17.7407	0.432712	0.202334		19.2869	-0.0775041	0.413959		18.0153	0.319261	0.211077		17.7448	0.850926	0.348365
21.1773	1.25017	0.641069		18.1442	-0.760537	1.23816		19.5259	0.628195	0.532253		18.5736	0.394706	0.56255		18.0362	0.404062	0.579797		20.8434	0.768909	0.366493		17.7606	1.19947	0.203547		19.3084	0.115309	0.416445		18.0354	0.56942	0.212384		17.7646	0.612905	0.350153
21.201	-0.192717	0.643837		18.1645	-1.12892	1.24351		19.5477	1.4375	0.535249		18.5944	-0.509898	0.565369		18.0564	0.331331	0.582931		20.8667	1.18993	0.368881		17.7804	0.940891	0.204655		19.33	-0.045205	0.418805		18.0555	0.0784221	0.213385		17.7845	1.42231	0.352732
21.2246	0.120666	0.64602		18.1848	2.63728	1.24632		19.5696	0.967255	0.536902		18.6151	0.335196	0.56786		18.0765	0.675353	0.584527		20.89	0.896515	0.369671		17.8002	0.467386	0.205288		19.3516	-0.477056	0.419976		18.0757	0.384659	0.214193		17.8043	0.456981	0.35314
21.2483	-0.326468	0.652224		18.205	3.96367	1.25954		19.5914	0.711522	0.542447		18.6359	0.378533	0.573632		18.0966	0.669568	0.590605		20.9133	0.793917	0.373175		17.8201	0.697634	0.207218		19.3731	-0.470083	0.423919		18.0958	-0.19653	0.216041		17.8242	0.546718	0.356841
21.2719	-0.024207	0.654343		18.2253	-0.343163	1.26196		19.6132	0.342448	0.543358		18.6566	1.12768	0.574756		18.1168	1.35711	0.591462		20.9365	0.411587	0.373755		17.8399	1.09337	0.207725		19.3947	-0.07757	0.424858		18.116	0.298316	0.21661		17.844	0.773933	0.357634
21.2956	2.36042	0.6593		18.2455	1.91123	1.27141		19.635	1.52718	0.547396		18.6774	0.404375	0.578531		18.1369	-0.154659	0.596105		20.9598	0.828613	0.376567		17.8598	0.947787	0.209208		19.4163	0.208811	0.427888		18.1361	-0.0689337	0.218071		17.8638	-0.138847	0.359556
21.3192	1.21334	0.666641		18.2658	0.256474	1.28643		19.6568	1.36098	0.553682		18.6981	0.453144	0.58576		18.1571	0.361905	0.603022		20.9831	1.19062	0.381106		17.8796	0.869185	0.211497		19.4378	-0.318654	0.43272		18.1563	0.460391	0.220819		17.8837	-0.0635132	0.363754
21.3429	0.171772	0.664785		18.2861	0.733999	1.28346		19.6786	2.0606	0.553183		18.7189	0.880005	0.584555		18.1772	0.133232	0.602269		21.0064	0.556543	0.379949		17.8994	1.16104	0.211371		19.4594	0.00726513	0.432238		18.1764	0.310872	0.220255		17.9035	0.823138	0.363688
21.3665	1.10793	0.669626		18.3064	-0.431765	1.29142		19.7004	0.715076	0.556164		18.7396	0.869259	0.588532		18.1974	0.340097	0.605823		21.0297	0.274448	0.382171		17.9193	0.763717	0.212423		19.481	-0.480195	0.43468		18.1966	0.446931	0.221518		17.9234	0.212146	0.365318
21.3902	-0.162181	0.671686		18.3266	1.67552	1.29674		19.7222	0.269802	0.558049		18.7604	-0.139721	0.590128		18.2175	0.172381	0.607749		21.053	0.351982	0.383618		17.9391	0.906165	0.213318		19.5025	-0.320202	0.43642		18.2167	0.270919	0.22239		17.9432	0.577407	0.367227
21.4138	1.06741	0.672987		18.3469	1.7027	1.2997		19.744	0.602403	0.559367		18.7811	-0.52176	0.590655		18.2377	0.286972	0.60927		21.0762	0.396327	0.384134		17.9589	1.28612	0.213681		19.5241	-0.488812	0.436863		18.2368	0.285077	0.222704		17.9631	0.570403	0.36758
21.4375	-0.140671	0.681183		18.3671	1.63705	1.31509		19.7658	0.99974	0.566347		18.8019	0.193269	0.598705		18.2578	0.210655	0.617141		21.0995	0.892344	0.389081		17.9788	0.402968	0.216216		19.5457	0.365299	0.442742		18.257	0.121448	0.225443		17.9829	-0.0263161	0.371636
21.4611	0.625193	0.683052		18.3874	1.13468	1.3185		19.7876	0.5912	0.567889		18.8226	-0.266077	0.599859		18.278	-0.602196	0.618354		21.1228	0.857737	0.390265		17.9986	0.521275	0.216658		19.5672	-0.606839	0.44338		18.2771	0.325541	0.226059		18.0027	0.873538	0.373326
21.4848	0.684498	0.689758		18.4077	1.31406	1.33133		19.8095	0.533457	0.573268		18.8433	1.2322	0.60626		18.2981	-0.0343606	0.624162		21.1461	0.940483	0.394114		18.0185	0.643307	0.218742		19.5888	-0.0889749	0.447896		18.2973	0.615556	0.228312		18.0226	0.75121	0.376641
21.5085	0.807286	0.689733		18.4279	0.606594	1.33057		19.8313	0.96217	0.572746		18.8641	0.770491	0.605607		18.3182	1.37696	0.624082		21.1694	1.12813	0.393844		18.0383	0.943255	0.218622		19.6104	-0.211838	0.447551		18.3174	0.283998	0.228151		18.0424	0.423589	0.376334
21.5321	0.845691	0.698783		18.4482	1.17755	1.34824		19.8531	0.417427	0.580151		18.8848	0.657586	0.614309		18.3384	-0.533426	0.631749		21.1926	0.554692	0.398973		18.0581	0.555776	0.221605		19.6319	0.64621	0.453742		18.3376	0.246229	0.230977		18.0623	1.02313	0.381519
21.5558	1.3672	0.700521		18.4685	2.15302	1.35093		19.8749	0.837843	0.582333		18.9056	1.1767	0.6158		18.3585	-0.514147	0.634061		21.2159	0.78548	0.399924		18.078	0.993313	0.222152		19.6535	-0.161114	0.454407		18.3577	0.321264	0.231676		18.0821	0.283854	0.381948
21.5794	0.565848	0.702521		18.4887	0.900177	1.35578		19.8967	1.4884	0.584389		18.9263	0.09204	0.617591		18.3787	0.56803	0.63672		21.2392	-0.0849439	0.400947		18.0978	1.29406	0.222966		19.6751	0.167038	0.456079		18.3779	0.0307237	0.232362		18.1019	0.170891	0.383329
21.6031	0.0481425	0.704189		18.509	3.94554	1.35924		19.9185	0.902646	0.585161		18.9471	0.461591	0.618651		18.3988	-0.0448998	0.63771		21.2625	0.42489	0.401907		18.1177	0.845732	0.223315		19.6966	-0.366079	0.456978		18.398	-0.109425	0.232771		18.1218	0.998978	0.38471
21.6267	0.707	0.712216		18.5293	1.12113	1.37508		19.9403	-0.0337038	0.591686		18.9678	0.201233	0.625949		18.419	-0.185337	0.644948		21.2858	0.959728	0.406365		18.1375	0.5407	0.22583		19.7182	0.382164	0.462298		18.4182	0.252271	0.235482		18.1416	0.109995	0.388281
21.6504	0.54186	0.713763		18.5495	1.49781	1.37617		19.9621	0.920938	0.592645		18.9886	0.476347	0.626138		18.4391	0.369514	0.645185		21.3091	0.529098	0.406882		18.1573	0.602729	0.225944		19.7398	-0.0897259	0.46248		18.4383	-0.115717	0.235604		18.1615	0.531119	0.389109
21.674	1.1541	0.719502		18.5698	-1.19011	1.38723		19.9839	0.535451	0.597086		19.0093	0.205816	0.631363		18.4593	-0.0655208	0.651337		21.3323	1.41435	0.410733		18.1772	0.709842	0.22791		19.7613	0.0391572	0.466234		18.4584	0.347652	0.237749		18.1813	-0.401979	0.391531
21.6977	0.252796	0.72162		18.5901	1.43365	1.39317		20.0058	0.760769	0.600085		19.0301	1.04433	0.634712		18.4794	-0.467738	0.653105		21.3556	0.700918	0.412018		18.197	0.591746	0.228718		19.7829	0.568953	0.468525		18.4786	0.43934	0.23882		18.2012	0.327417	0.3935
21.7213	0.819779	0.725374		18.6103	0.288266	1.39827		20.0276	1.37329	0.602453		19.0508	1.04094	0.63764		18.4996	0.511556	0.656617		21.3789	0.550835	0.413414		18.2168	0.371184	0.229615		19.8045	0.288751	0.470177		18.4987	0.35633	0.239609		18.221	0.22624	0.395193
21.745	0.248999	0.727933		18.6306	2.134	1.40402		20.0494	0.739009	0.604656		19.0716	0.447615	0.63989		18.5197	-0.177492	0.658709		21.4022	1.26217	0.415298		18.2367	0.861452	0.230659		19.826	-0.206856	0.471933		18.5189	0.294521	0.240613		18.2408	-0.158686	0.396349
21.7687	0.728034	0.735613		18.6509	0.124887	1.42094		20.0712	1.00578	0.611024		19.0923	1.50992	0.646689		18.5399	0.0288403	0.665436		21.4255	1.54487	0.419956		18.2565	1.11017	0.232969		19.8476	-0.388381	0.476558		18.539	0.626427	0.242988		18.2607	0.351362	0.400931
21.7923	1.33514	0.742295		18.6711	1.41205	1.43249		20.093	1.81323	0.617021		19.113	0.50184	0.652226		18.56	0.602577	0.672347		21.4487	0.763487	0.423511		18.2764	0.663189	0.235082		19.8692	-0.104546	0.480938		18.5592	0.605495	0.245512		18.2805	0.405991	0.404501
21.816	0.558927	0.744211		18.6914	-0.258665	1.43554		20.1148	0.445825	0.617982		19.1338	0.588381	0.654104		18.5801	1.50429	0.673519		21.472	0.637559	0.424165		18.2962	0.848512	0.235673		19.8907	0.284658	0.482179		18.5793	0.456445	0.245828		18.3004	0.244907	0.405143
21.8396	-0.28765	0.74432		18.7117	1.53062	1.43759		20.1366	0.867698	0.618768		19.1545	1.02762	0.654832		18.6003	0.923371	0.674539		21.4953	1.61275	0.424863		18.316	0.682284	0.235744		19.9123	0.497901	0.482702		18.5995	0.399484	0.246003		18.3202	0.755635	0.405928
21.8633	0.931112	0.749399		18.7319	3.96011	1.44636		20.1584	0.906763	0.622638		19.1753	0.806913	0.658543		18.6204	0.914537	0.678011		21.5186	0.652416	0.426984		18.3359	0.892905	0.237244		19.9339	-0.334714	0.48559		18.6196	0.485105	0.247552		18.3401	0.536038	0.408033
21.8869	1.85955	0.753142		18.7522	0.207048	1.45288		20.1802	0.57345	0.625274		19.196	0.910728	0.661378		18.6406	-0.353428	0.68097		21.5419	0.85863	0.429012		18.3557	0.599212	0.23825		19.9554	0.503374	0.487427		18.6397	0.265625	0.248633		18.3599	1.39454	0.41041
21.9106	0.0375274	0.754916		18.7725	0.272693	1.45916		20.202	1.44528	0.628192		19.2168	-0.013109	0.664069		18.6607	0.314007	0.683576		21.5651	0.897061	0.430524		18.3755	1.48946	0.23935		19.977	-0.0668536	0.489241		18.6599	0.16261	0.249331		18.3797	0.506761	0.41153
21.9342	0.63033	0.762566		18.7927	1.67264	1.47079		20.2238	1.13768	0.633466		19.2375	0.490793	0.669775		18.6809	0.0406978	0.690211		21.5884	1.283	0.434838		18.3954	0.807861	0.241305		19.9986	0.495565	0.493941		18.68	0.203114	0.251545		18.3996	0.251944	0.415183
21.9579	0.203884	0.762144		18.813	0.217261	1.47232		20.2457	1.00888	0.633957		19.2583	0.601057	0.670525		18.701	0.699904	0.689975		21.6117	-0.437211	0.433899		18.4152	0.885892	0.241455		20.0201	-0.330279	0.493717		18.7002	0.412558	0.251856		18.4194	0.775016	0.41569
21.9815	1.04017	0.764382		18.8333	2.21312	1.4742		20.2675	1.79365	0.635156		19.279	0.355711	0.671568		18.7212	0.846532	0.691864		21.635	0.720788	0.435343		18.4351	0.851429	0.241824		20.0417	0.474378	0.494914		18.7203	-0.0579726	0.25212		18.4393	0.622936	0.41635
22.0052	0.89613	0.769726		18.8535	1.9881	1.48561		20.2893	1.08414	0.639848		19.2998	-0.317457	0.676361		18.7413	-0.26585	0.696728		21.6583	1.1566	0.438439		18.4549	0.598558	0.243577		20.0633	-0.0400652	0.498637		18.7405	0.267242	0.254082		18.4591	0.252389	0.418935
22.0289	-0.0745946	0.769242		18.8738	-1.23527	1.48676		20.3111	-0.303652	0.638737		19.3205	0.979713	0.677003		18.7615	-0.0689466	0.696387		21.6816	0.965457	0.438516		18.4747	0.706403	0.2435		20.0848	-0.0933148	0.498227		18.7606	0.456161	0.25402		18.479	0.483898	0.419348
22.0525	0.447853	0.778628		18.8941	1.18181	1.50012		20.3329	0.831745	0.647143		19.3413	0.139068	0.683297		18.7816	-0.187037	0.704075		21.7048	0.624494	0.443018		18.4946	1.1384	0.246311		20.1064	-0.436165	0.503611		18.7808	0.155995	0.256804		18.4988	0.363175	0.423359
22.0762	1.91141	0.775715		18.9143	-0.588511	1.49711		20.3547	1.32012	0.644173		19.362	0.261861	0.680872		18.8018	0.861904	0.701454		21.7281	1.20032	0.441695		18.5144	1.00618	0.245141		20.128	-0.901765	0.501272		18.8009	0.0218171	0.255564		18.5186	0.60913	0.422103
22.0998	1.47775	0.780688		18.9346	-0.297135	1.50751		20.3765	0.633563	0.648498		19.3827	-0.353674	0.684931		18.8219	-0.106211	0.706439		21.7514	0.53633	0.444295		18.5343	0.550606	0.246635		20.1495	-0.114815	0.505087		18.8211	0.242061	0.25746		18.5385	0.725484	0.424825
22.1235	-0.227543	0.78719		18.9549	2.1946	1.52127		20.3983	1.08769	0.654957		19.4035	-0.214902	0.692159		18.842	0.580563	0.713517		21.7747	0.905623	0.448855		18.5541	0.931823	0.249091		20.1711	0.440916	0.51025		18.8412	0.393713	0.259988		18.5583	0.249642	0.428825
22.1471	0.440843	0.789619		18.9751	1.82881	1.52354		20.4201	0.50718	0.656135		19.4242	1.08667	0.693917		18.8622	1.25625	0.714722		21.798	0.673943	0.449152		18.5739	0.889069	0.249641		20.1927	0.387807	0.511241		18.8613	0.433235	0.260459		18.5782	0.680268	0.429677
22.1708	-0.0993055	0.793236		18.9954	3.32694	1.53132		20.4419	1.13817	0.659916		19.445	0.418635	0.697174		18.8823	0.424456	0.718894		21.8212	0.914145	0.451719		18.5938	0.760992	0.250823		20.2142	-0.647798	0.513295		18.8815	-0.152151	0.26154		18.598	0.274339	0.431703
22.1944	1.42758	0.796849		19.0157	1.30464	1.53974		20.4638	1.15441	0.662096		19.4657	1.00238	0.700587		18.9025	-0.0793535	0.721125		21.8445	0.301078	0.453189		18.6136	1.04233	0.252008		20.2358	-0.806605	0.514946		18.9016	-0.0641161	0.262693		18.6179	0.731593	0.433473
22.2181	-0.364559	0.799863		19.0359	1.74133	1.54446		20.4856	0.947217	0.664843		19.4865	-0.54915	0.702461		18.9226	0.0211509	0.724506		21.8678	1.71929	0.455806		18.6334	1.16468	0.25303		20.2574	0.849356	0.517736		18.9218	-0.0210746	0.263777		18.6377	0.216786	0.435011
22.2417	0.851109	0.808838		19.0562	-0.0630226	1.55954		20.5074	1.99928	0.671581		19.5072	0.917776	0.710229		18.9428	0.636571	0.731657		21.8911	0.557485	0.45957		18.6533	0.923434	0.255325		20.2789	0.0847012	0.522857		18.9419	0.540215	0.266604		18.6575	0.74918	0.439481
22.2654	0.524386	0.812229		19.0765	1.03685	1.56881		20.5292	0.855043	0.675135		19.528	0.0168118	0.71354		18.9629	-0.0182488	0.735559		21.9144	-0.588971	0.461311		18.6731	0.780964	0.256776		20.3005	0.191151	0.525506		18.9621	0.00831663	0.267655		18.6774	0.747877	0.441725
22.2891	0.54684	0.819776		19.0967	-0.457185	1.58522		20.551	1.71511	0.682103		19.5487	1.8013	0.721487		18.9831	1.04373	0.742647		21.9377	1.42464	0.466547		18.693	0.86213	0.259161		20.3221	0.184474	0.530565		18.9822	0.0432748	0.270295		18.6972	-0.947417	0.444612
22.3127	0.236786	0.823096		19.117	-0.313925	1.59012		20.5728	0.748835	0.684616		19.5695	0.400511	0.723043		19.0032	-0.470155	0.745369		21.9609	0.817716	0.468415		18.7128	0.859891	0.260118		20.3436	0.0404743	0.532475		19.0024	0.261873	0.271176		18.7171	0.813563	0.44781
22.3364	1.69783	0.821823		19.1373	0.97021	1.58858		20.5946	0.891539	0.683255		19.5902	0.72103	0.723107		19.0234	0.550979	0.744323		21.9842	0.300122	0.467286		18.7326	1.14486	0.259655		20.3652	0.624977	0.531979		19.0225	0.185865	0.270914		18.7369	0.809459	0.44722
22.36	0.0851588	0.827831		19.1575	4.17018	1.59612		20.6164	-0.435943	0.687608		19.611	-0.711299	0.726761		19.0435	1.16739	0.749222		22.0075	0.698424	0.470482		18.7525	1.02977	0.261315		20.3868	0.485801	0.535022		19.0426	0.263756	0.27266		18.7568	0.638618	0.449787
22.3837	0.0742382	0.831199		19.1778	2.21838	1.60494		20.6382	-0.0733603	0.690105		19.6317	0.74787	0.730481		19.0636	-0.898446	0.751064		22.0308	0.641539	0.472435		18.7723	0.658307	0.262261		20.4083	0.13909	0.536899		19.0628	-0.442042	0.273247		18.7766	0.938533	0.451368
22.4073	0.483637	0.837798		19.1981	1.05254	1.61673		20.66	-0.372901	0.695806		19.6525	1.51017	0.736918		19.0838	-0.20131	0.75791		22.0541	1.02967	0.476116		18.7921	0.931248	0.264622		20.4299	-0.104717	0.541268		19.0829	-0.1084	0.275763		18.7964	-0.031606	0.454596
22.431	1.3592	0.840596		19.2183	0.489921	1.62141		20.6819	-0.419556	0.697016		19.6732	-0.690641	0.737578		19.1039	0.34199	0.760536		22.0773	0.971363	0.477505		18.812	1.3813	0.265327		20.4515	-0.801682	0.542177		19.1031	0.468617	0.276614		18.8163	0.618152	0.456276
22.4546	-0.717057	0.848523		19.2386	2.48762	1.63851		20.7037	0.423676	0.705482		19.6939	0.797309	0.746093		19.1241	-0.593928	0.769183		22.1006	0.904873	0.48283		18.8318	1.43058	0.268365		20.473	-0.832477	0.54812		19.1232	0.0684601	0.279585		18.8361	1.01634	0.461709
22.4783	0.102084	0.851172		19.2589	-0.098467	1.64519		20.7255	0.508222	0.70795		19.7147	0.227613	0.747728		19.1442	1.18028	0.77105		22.1239	1.19598	0.484052		18.8517	1.34912	0.268792		20.4946	0.342387	0.550367		19.1434	0.620889	0.280513		18.856	0.487109	0.462335
22.5019	1.55385	0.855443		19.2791	1.69985	1.65066		20.7473	0.980495	0.710902		19.7354	0.947254	0.751619		19.1644	-1.58034	0.774746		22.1472	0.42241	0.48592		18.8715	0.711995	0.270049		20.5162	0.604621	0.552725		19.1635	0.145163	0.281574		18.8758	0.812718	0.465188
22.5256	0.656619	0.862243		19.2994	1.75146	1.66254		20.7691	0.0272353	0.716144		19.7562	-0.0622238	0.756331		19.1845	0.395527	0.779231		22.1705	1.65011	0.489749		18.8913	1.31768	0.271794		20.5377	-0.385039	0.5561		19.1837	0.0135806	0.28343		18.8957	1.25385	0.468261
22.5492	-0.148604	0.872014		19.3197	3.46151	1.68338		20.7909	0.202733	0.724802		19.7769	0.685327	0.767053		19.2047	-0.102746	0.789211		22.1937	0.465941	0.495398		18.9112	0.465086	0.275069		20.5593	-0.857259	0.563208		19.2038	0.239975	0.287163		18.9155	0.395779	0.473452
22.5729	0.543401	0.865633		19.3399	1.65067	1.66952		20.8127	0.374907	0.718983		19.7977	-0.0645206	0.760239		19.2248	0.16897	0.784039		22.217	0.929934	0.491321		18.931	0.824255	0.272858		20.5809	-0.494193	0.558641		19.224	-0.407607	0.284604		18.9353	0.83681	0.469917
22.5966	0.021145	0.873702		19.3602	0.770616	1.68635		20.8345	1.01363	0.726747		19.8184	1.47416	0.769067		19.245	0.66583	0.791182		22.2403	1.33102	0.496772		18.9508	1.21003	0.275778		20.6024	0.734539	0.564699		19.2441	0.662901	0.287746		18.9552	0.121807	0.474392
22.6202	0.783311	0.881626		19.3805	0.978993	1.69965		20.8563	1.5617	0.731102		19.8392	-0.0895084	0.773956		19.2651	0.169417	0.796447		22.2636	0.498663	0.499454		18.9707	0.711673	0.277437		20.624	0.181183	0.56811		19.2642	-0.0103738	0.289677		18.975	0.403737	0.477651
22.6439	1.83775	0.884419		19.4007	5.46787	1.70349		20.8781	1.16525	0.734339		19.8599	2.1428	0.776577		19.2853	0.184795	0.799237		22.2869	0.654078	0.501597		18.9905	0.764801	0.278457		20.6456	0.315589	0.570151		19.2844	0.16566	0.290516		18.9949	0.815932	0.479644
22.6675	2.62006	0.889544		19.421	-1.52296	1.71654		20.9	1.26464	0.738664		19.8807	0.366556	0.780735		19.3054	-0.0668812	0.804546		22.3102	0.974532	0.504946		19.0104	1.36589	0.280284		20.6671	-0.476318	0.573458		19.3045	0.463791	0.292497		19.0147	0.501273	0.482164
22.6912	1.60505	0.896468		19.4413	1.81085	1.73026		20.9218	0.799836	0.744182		19.9014	0.378183	0.787525		19.3255	0.15768	0.810966		22.3334	0.934102	0.508681		19.0302	1.00941	0.282431		20.6887	0.234518	0.577875		19.3247	0.662639	0.294662		19.0345	0.509267	0.485997
22.7148	1.06907	0.902043		19.4615	1.27191	1.7399		20.9436	0.885228	0.74978		19.9221	0.764513	0.793193		19.3457	1.08459	0.817743		22.3567	0.923108	0.512323		19.05	1.01736	0.284518		20.7103	0.493692	0.582119		19.3448	0.628414	0.296877		19.0544	1.04561	0.48999
22.7385	1.13598	0.913001		19.4818	3.10887	1.76187		20.9654	-0.160421	0.757993		19.9429	0.566751	0.801834		19.3658	1.86336	0.826464		22.38	0.519443	0.517357		19.0699	1.01125	0.287638		20.7318	-0.659843	0.588478		19.365	0.014222	0.299982		19.0742	1.57567	0.495893
22.7621	0.195708	0.921109		19.5021	2.40148	1.78013		20.9872	1.09683	0.765766		19.9636	0.037875	0.809196		19.386	0.659406	0.834411		22.4033	-0.0896656	0.522607		19.0897	1.01002	0.290378		20.7534	0.31454	0.594644		19.3851	-0.0500531	0.30288		19.0941	0.0365852	0.499215
22.7858	2.88637	0.929713		19.5223	1.26813	1.79553		21.009	1.16954	0.772279		19.9844	0.0612278	0.815552		19.4061	-0.949459	0.840662		22.4266	0.166496	0.526859		19.1096	1.23469	0.292865		20.775	0.756772	0.599585		19.4053	0.0067406	0.30538		19.1139	0.828427	0.503973
22.8095	-0.340841	0.935762		19.5426	3.45818	1.80641		21.0308	1.75148	0.778075		20.0051	0.167176	0.822069		19.4263	0.269709	0.847095		22.4498	0.439888	0.53046		19.1294	1.42864	0.295008		20.7965	-0.066322	0.603753		19.4254	-0.463191	0.307474		19.1338	0.850209	0.507775
22.8331	0.562652	0.939718		19.5629	-1.54772	1.81188		21.0526	1.547	0.780557		20.0259	1.38716	0.825987		19.4464	-1.75618	0.849655		22.4731	0.456929	0.532067		19.1492	0.769068	0.295879		20.8181	-0.0088195	0.605353		19.4456	-0.0803179	0.308239		19.1536	1.0054	0.50917
22.8568	0.54584	0.941447		19.5831	0.900021	1.81767		21.0744	1.29176	0.782188		20.0466	0.801902	0.827097		19.4666	-0.0017336	0.852349		22.4964	1.48219	0.534259		19.1691	0.961106	0.296777		20.8397	-0.435659	0.606509		19.4657	0.206695	0.309098		19.1734	0.226937	0.50994
22.8804	-0.131272	0.9538		19.6034	1.30338	1.83966		21.0962	0.321339	0.792827		20.0674	-0.941071	0.837276		19.4867	-0.478381	0.862565		22.5197	0.637989	0.540691		19.1889	1.27634	0.300275		20.8612	0.113311	0.614734		19.4858	-0.325721	0.313193		19.1933	-0.099044	0.516507
22.9041	1.67694	0.960993		19.6237	1.12789	1.85504		21.1181	0.554019	0.798301		20.0881	2.13611	0.84478		19.5069	-1.246	0.869933		22.543	0.903699	0.544883		19.2087	0.644863	0.30232		20.8828	0.809376	0.619279		19.506	0.216519	0.315672		19.2131	1.4159	0.521084
22.9277	-0.439235	0.968583		19.6439	0.692294	1.8714		21.1399	0.69342	0.804603		20.1089	0.584331	0.851481		19.527	0.697247	0.876888		22.5662	1.08335	0.549521		19.2286	0.971089	0.305135		20.9044	-0.531555	0.624115		19.5261	0.758107	0.318347		19.233	-0.699435	0.523682
22.9514	-0.008365	0.973753		19.6642	2.63247	1.8786		21.1617	0.656684	0.808689		20.1296	0.564771	0.855874		19.5472	1.10015	0.881894		22.5895	0.340584	0.551693		19.2484	1.7013	0.306596		20.9259	0.0357608	0.626985		19.5463	1.0252	0.320026		19.2528	1.08373	0.527673
22.975	1.94777	0.982583		19.6845	-0.177983	1.89611		21.1835	0.430735	0.816077		20.1504	1.13616	0.863396		19.5673	-0.257011	0.888665		22.6128	1.05258	0.556413		19.2683	0.599911	0.308966		20.9475	1.65887	0.633507		19.5664	0.386763	0.322545		19.2727	0.498061	0.531541
22.9987	0.793235	0.985407		19.7047	0.951651	1.90087		21.2053	1.19586	0.818771		20.1711	-0.283142	0.86588		19.5874	0.950866	0.893106		22.6361	0.286344	0.558162		19.2881	0.521672	0.310086		20.9691	0.260171	0.634822		19.5866	-0.317082	0.323199		19.2925	0.636019	0.533917
23.0223	0.366699	0.991481		19.725	1.69844	1.91498		21.2271	0.902842	0.823654		20.1918	0.875738	0.872119		19.6076	1.04519	0.898365		22.6594	0.753142	0.562063		19.3079	1.22657	0.312401		20.9906	-0.750287	0.638723		19.6067	0.544053	0.325731		19.3123	0.89278	0.537824
23.046	-0.0746509	1.00598		19.7453	-2.14823	1.94364		21.2489	0.583993	0.83647		20.2126	1.5018	0.884218		19.6277	-1.04236	0.910495		22.6827	1.1368	0.570034		19.3278	0.731511	0.316592		21.0122	-0.204376	0.648281		19.6269	0.591865	0.330426		19.3322	0.0413212	0.544318
23.0697	1.32722	1.00371		19.7655	-0.439145	1.93549		21.2707	1.54468	0.83359		20.2333	1.16488	0.881439		19.6479	1.42872	0.90809		22.7059	0.962843	0.568304		19.3476	0.865254	0.315583		21.0338	1.05908	0.646152		19.647	1.04451	0.329556		19.352	-0.488769	0.541961
23.0933	0.0794889	1.01418		19.7858	0.627987	1.95796		21.2925	0.873349	0.843366		20.2541	1.47497	0.891712		19.668	-0.0876507	0.918355		22.7292	1.54364	0.575315		19.3674	1.68387	0.319497		21.0553	0.156463	0.653864		19.6671	0.636036	0.333109		19.3719	1.05198	0.550004
23.117	1.72921	1.02087		19.8061	0.871528	1.97046		21.3143	1.59878	0.848503		20.2748	0.193354	0.896244		19.6882	1.81573	0.92359		22.7525	0.674923	0.577948		19.3873	0.745022	0.321071		21.0769	0.475676	0.657419		19.6873	-0.240018	0.334576		19.3917	1.05594	0.552611
23.1406	1.20388	1.0299		19.8263	1.41506	1.99081		21.3362	1.37171	0.855977		20.2956	0.162274	0.904543		19.7083	0.343481	0.932851		22.7758	1.57953	0.583519		19.4071	1.06521	0.323998		21.0985	-0.0781356	0.662978		19.7074	0.00599146	0.337807		19.4116	0.774347	0.557642
23.1643	2.28321	1.04316		19.8466	0.32586	2.01388		21.358	0.472892	0.8668		20.3163	0.494325	0.916354		19.7285	0.463831	0.945098		22.7991	0.499684	0.590431		19.427	1.61214	0.328356		21.12	-0.520513	0.671211		19.7276	-0.673052	0.341751		19.4314	0.506589	0.564505
23.1879	0.802258	1.06785		19.8669	1.42901	2.06049		21.3798	0.761922	0.886368		20.3371	0.68169	0.937944		19.7486	0.0992803	0.966014		22.8223	1.09116	0.604056		19.4468	1.64993	0.335922		21.1416	-0.433143	0.686346		19.7477	0.40201	0.350273		19.4512	-0.240081	0.576699
23.2116	-1.43771	1.08281		19.8871	-0.21061	2.09046		21.4016	1.15562	0.90068		20.3578	1.51233	0.951731		19.7688	2.25489	0.979753		22.8456	1.60376	0.613488		19.4666	1.32371	0.340791		21.1632	-1.39223	0.696212		19.7679	-0.0183721	0.355073		19.4711	0.989576	0.586664
23.2352	0.957118	1.10265		19.9074	-2.38192	2.12871		21.4234	-0.768513	0.915512		20.3786	-0.779126	0.967546		19.7889	1.76097	0.997631		22.8689	-0.0627801	0.623147		19.4865	1.56412	0.346872		21.1847	0.382018	0.709519		19.788	-0.412741	0.361612		19.4909	0.449614	0.596364
23.2589	2.30476	1.12044		19.9277	3.1033	2.16479		21.4452	-0.407052	0.931272		20.3993	-1.01768	0.98255		19.809	2.2862	1.01412		22.8922	0.158553	0.633432		19.5063	1.50301	0.352323		21.2063	0.413104	0.720754		19.8082	0.433661	0.367239		19.5108	0.876911	0.606285
23.2825	0.557148	1.14716		19.9479	0.322724	2.21119		21.467	1.9	0.952978		20.4201	0.863249	1.00742		19.8292	0.021524	1.03882		22.9155	0.485433	0.648893		19.5262	1.45507	0.36051		21.2279	-0.21679	0.737261		19.8283	0.599894	0.376093		19.5306	0.813391	0.620059
23.3062	-0.392894	1.1544		19.9682	4.3468	2.23185		21.4888	1.1638	0.960708		20.4408	1.64558	1.01664		19.8493	-0.0724819	1.04689		22.9388	0.0224313	0.653697		19.546	0.724392	0.363288		21.2494	-0.504772	0.742484		19.8485	0.841705	0.379138		19.5505	-0.572108	0.624198
23.3298	1.53617	1.16381		19.9885	1.62437	2.24954		21.5106	1.44421	0.967555		20.4616	1.13235	1.02352		19.8695	-0.622479	1.05345		22.962	1.13644	0.658544		19.5658	1.36932	0.365622		21.271	-0.657435	0.747898		19.8686	0.396203	0.381511		19.5703	0.741067	0.629279
23.3535	0.502331	1.18258		20.0087	2.53748	2.28089		21.5324	0.809933	0.982452		20.4823	2.36328	1.04044		19.8896	0.730597	1.06995		22.9853	0.322411	0.668683		19.5857	0.944594	0.371804		21.2926	-0.386643	0.760587		19.8887	-0.0724425	0.387402		19.5901	0.335689	0.639693
23.3772	1.66604	1.20519		20.029	-1.51701	2.32354		21.5543	0.632176	1.00111		20.503	0.609543	1.05791		19.9098	-2.38046	1.09066		23.0086	0.381856	0.680399		19.6055	0.971843	0.378668		21.3141	-0.524867	0.773568		19.9089	-0.0255981	0.394149		19.61	-0.145212	0.650318
23.4008	2.10236	1.21037		20.0493	4.36012	2.33216		21.5761	-0.327008	1.00392		20.5238	-0.164515	1.0625		19.9299	-0.976478	1.09377		23.0319	1.33075	0.684057		19.6253	1.6508	0.379902		21.3357	0.314298	0.777415		19.929	0.637527	0.396332		19.6298	0.718331	0.653466
23.4245	1.10952	1.23909		20.0695	5.43381	2.38979		21.5979	1.22407	1.03001		20.5445	2.11543	1.08924		19.9501	2.6182	1.12008		23.0552	0.698419	0.700403		19.6452	0.36288	0.388937		21.3573	-0.797453	0.796331		19.9492	-0.118807	0.405634		19.6497	0.670672	0.669891
23.4481	1.99275	1.25651		20.0898	2.25793	2.42465		21.6197	0.649686	1.04389		20.5653	0.502604	1.10382		19.9702	0.00476406	1.13712		23.0784	0.977447	0.710342		19.665	1.25474	0.394715		21.3788	-0.199434	0.806829		19.9693	0.752124	0.411492		19.6695	1.19874	0.679771
23.4718	-1.72773	1.27533		20.1101	-0.500578	2.46331		21.6415	1.22095	1.06085		20.586	-0.494368	1.12111		19.9904	0.565674	1.15511		23.1017	1.10715	0.721969		19.6849	0.722867	0.400694		21.4004	-0.318758	0.820903		19.9895	0.477986	0.418347		19.6894	-1.1509	0.688112
23.4954	1.35148	1.29114		20.1303	-0.101561	2.49204		21.6633	1.60327	1.0734		20.6068	-0.0501571	1.13519		20.0105	-0.357889	1.16864		23.125	0.302953	0.728615		19.7047	0.737771	0.405193		21.422	0.319692	0.829389		20.0096	0.286446	0.422535		19.7092	0.706533	0.697776
23.5191	2.09203	1.31031		20.1506	1.92425	2.53091		21.6851	1.95808	1.08876		20.6275	-0.8108	1.14967		20.0307	1.45149	1.18477		23.1483	1.0711	0.740525		19.7245	1.57625	0.411183		21.4435	-0.0542205	0.841532		20.0298	0.297574	0.429061		19.729	-0.973149	0.706128
23.5427	0.839799	1.33796		20.1709	-1.61551	2.5877		21.7069	-0.737745	1.11244		20.6483	0.0207803	1.17574		20.0508	0.0834238	1.20909		23.1716	1.03887	0.756876		19.7444	0.853452	0.420006		21.4651	1.03345	0.860609		20.0499	0.844823	0.438498		19.7489	1.15293	0.723141
23.5664	1.43696	1.33985		20.1911	1.66413	2.59119		21.7287	0.914245	1.11384		20.669	0.681296	1.17852		20.0709	-0.316842	1.21332		23.1948	1.76291	0.758305		19.7642	0.830013	0.420885		21.4867	-0.264971	0.861389		20.07	0.399144	0.438887		19.7687	1.34443	0.725262
23.59	3.38109	1.35757		20.2114	2.77837	2.61597		21.7505	1.4351	1.12646		20.6898	0.227201	1.19119		20.0911	0.411601	1.22801		23.2181	2.3194	0.767323		19.784	0.182232	0.425394		21.5083	0.0775487	0.870952		20.0902	-0.136512	0.44319		19.7886	-0.885023	0.730305
23.6137	0.0643158	1.39017		20.2317	4.3357	2.68185		21.7724	-0.694639	1.15566		20.7105	1.83519	1.22366		20.1112	-0.0793195	1.25883		23.2414	0.957436	0.785062		19.8039	0.721064	0.436557		21.5298	-0.475527	0.892723		20.1103	0.0578089	0.455033		19.8084	-0.546386	0.749229
23.6374	2.93476	1.4382		20.2519	0.695197	2.77325		21.7942	0.943091	1.19378		20.7313	1.55434	1.26328		20.1314	0.5727	1.30192		23.2647	1.28972	0.811885		19.8237	1.5064	0.451179		21.5514	-1.03272	0.921856		20.1305	0.137199	0.470441		19.8283	0.133191	0.775054
23.661	1.25091	1.45736		20.2722	-1.31853	2.81389		21.816	1.79872	1.21209		20.752	0.891983	1.27986		20.1515	-0.26596	1.32068		23.288	0.50159	0.822907		19.8436	1.17457	0.457469		21.573	-0.485714	0.935751		20.1506	-0.425945	0.476766		19.8481	1.14707	0.787064
23.6847	2.49854	1.50607		20.2925	0.416884	2.90904		21.8378	4.1244	1.25395		20.7727	4.06978	1.32633		20.1717	2.39169	1.36418		23.3113	0.397937	0.850277		19.8634	0.75261	0.472244		21.5945	0.425668	0.96757		20.1708	0.208093	0.492315		19.8679	0.00251505	0.812027
23.7083	-0.239066	1.5318		20.3127	-1.89601	2.96096		21.8596	1.43935	1.27198		20.7935	1.54962	1.34653		20.1918	3.63978	1.38832		23.3345	1.33069	0.864824		19.8832	1.39221	0.480473		21.6161	-1.13615	0.982266		20.1909	-0.256246	0.500605		19.8878	1.97055	0.828773
23.732	-1.4154	1.58256		20.333	1.91962	3.05915		21.8814	-0.571447	1.31549		20.8142	2.94108	1.39462		20.212	0.158326	1.43845		23.3578	2.22645	0.895496		19.9031	0.508315	0.497096		21.6377	-0.85997	1.01727		20.2111	0.0566841	0.518039		19.9076	0.0711166	0.854778
23.7556	0.281888	1.59179		20.3533	1.38664	3.07541		21.9032	0.643514	1.32383		20.835	0.0599085	1.39901		20.2321	2.95353	1.44169		23.3811	2.13164	0.900198		19.9229	1.62509	0.499607		21.6592	-0.102511	1.02159		20.2312	0.320407	0.521032		19.9275	1.22472	0.860104
23.7793	2.90114	1.72577		20.3735	3.53271	3.33103		21.925	-0.0054827	1.43314		20.8557	-0.383864	1.51784		20.2523	-1.29382	1.56212		23.4044	2.3966	0.975208		19.9427	0.983426	0.541462		21.6808	-0.869595	1.10645		20.2513	0.718307	0.564673		19.9473	1.21717	0.932524
23.8029	2.8081	2.85656		20.3938	3.27164	5.51603		21.9468	3.98347	2.37873		20.8765	-1.26042	2.5008		20.2724	-3.56563	2.58523		23.4277	1.15344	1.61275		19.9626	1.29019	0.894492		21.7024	0.194934	1.83276		20.2715	-0.191924	0.934026		19.9672	1.32068	1.54288
23.8266	-1.90416	4.79274		20.4141	7.32135	9.24151		21.9686	-3.38152	3.96109		20.8972	2.18848	4.20738		20.2925	-1.47157	4.33956		23.4509	-2.41029	2.68828		19.9824	1.08562	1.49744		21.7239	-2.35838	3.07097		20.2916	2.19294	1.56492		19.987	3.43728	2.59176

## Sheet: Fig 3a
Lob7/4 hIgG2 C232S kC214S				Lob7/4 hIgG2 C232S+K228C kC214S				Lob7/4 hIgG2 C232S+T222C kE123C+C214S
qRg	(qRg)^2*I(q)/I(0)	error		qRg	(qRg)^2*I(q)/I(0)	error		qRg	(qRg)^2*I(q)/I(0)	error
0.166791	0.0246162	0.00336097		0.166737	0.0466016	0.00303364		0.165033	0.0365107	0.00322678
0.186937	0.0287073	0.00236062		0.186877	0.051404	0.00213033		0.184967	0.0407677	0.00226383
0.207083	0.0391725	0.00197754		0.207016	0.0558186	0.00178494		0.2049	0.0500692	0.00189653
0.227229	0.0483854	0.00186303		0.227155	0.0631771	0.00168437		0.224834	0.0532042	0.00178949
0.247375	0.0564972	0.00178304		0.247295	0.072746	0.00161259		0.244767	0.0621754	0.00171112
0.26752	0.0712283	0.00178118		0.267434	0.084752	0.00161341		0.264701	0.0692246	0.00170957
0.287666	0.0745173	0.00183834		0.287574	0.0917724	0.00166692		0.284635	0.0811405	0.00176578
0.307812	0.0888261	0.00182946		0.307713	0.102327	0.00165944		0.304568	0.0919	0.00175751
0.327958	0.101906	0.00184759		0.327853	0.111734	0.001678		0.324502	0.103208	0.00177597
0.348104	0.116527	0.0018509		0.347992	0.125143	0.00168246		0.344435	0.117428	0.0017776
0.36825	0.13221	0.00183764		0.368131	0.138041	0.00167281		0.364369	0.128197	0.0017642
0.388396	0.14342	0.00187692		0.388271	0.151369	0.00171095		0.384303	0.141227	0.00180192
0.408542	0.160435	0.00189289		0.40841	0.163255	0.00172676		0.404236	0.156626	0.00181419
0.428688	0.176258	0.00192083		0.42855	0.176727	0.00175301		0.42417	0.168727	0.00184007
0.448833	0.190543	0.00191223		0.448689	0.194053	0.0017507		0.444103	0.184651	0.00183017
0.46898	0.202907	0.00196537		0.468828	0.209018	0.00180277		0.464037	0.201434	0.00188369
0.489125	0.221339	0.0020039		0.488968	0.224495	0.00183625		0.483971	0.218871	0.00191859
0.509271	0.23814	0.00203728		0.509107	0.238654	0.00187114		0.503904	0.233219	0.00194797
0.529417	0.253584	0.00209344		0.529247	0.261209	0.00192341		0.523838	0.25123	0.00200028
0.549563	0.276791	0.00211684		0.549386	0.276933	0.0019504		0.543771	0.270342	0.00202358
0.569709	0.291303	0.00214496		0.569526	0.292793	0.00197704		0.563705	0.28692	0.00204901
0.589855	0.307753	0.00220166		0.589665	0.313595	0.00203296		0.583639	0.307552	0.00210097
0.610001	0.332843	0.00224759		0.609804	0.330238	0.00207714		0.603572	0.320988	0.00214418
0.630147	0.347162	0.00227066		0.629944	0.346609	0.00209862		0.623506	0.341296	0.00216662
0.650293	0.365465	0.00237186		0.650083	0.367251	0.00219646		0.643439	0.358681	0.00226243
0.670438	0.386576	0.00241077		0.670222	0.384081	0.0022303		0.663373	0.380625	0.00229669
0.690584	0.404781	0.0024353		0.690362	0.405469	0.00225983		0.683307	0.397632	0.00232277
0.71073	0.429466	0.00254125		0.710501	0.426199	0.00236305		0.70324	0.41831	0.00242457
0.730876	0.448648	0.00258196		0.730641	0.446397	0.00239794		0.723174	0.439302	0.00245763
0.751022	0.465259	0.00264519		0.75078	0.46752	0.00245972		0.743107	0.458533	0.00251726
0.771168	0.488716	0.00271884		0.77092	0.488947	0.00252985		0.763041	0.479194	0.00258857
0.791314	0.503922	0.00277358		0.791059	0.508155	0.00258091		0.782975	0.493277	0.00263923
0.81146	0.523347	0.00282632		0.811198	0.528246	0.00263386		0.802908	0.518662	0.00269283
0.831606	0.547393	0.00291398		0.831338	0.544387	0.00271164		0.822841	0.541353	0.00277256
0.851752	0.569417	0.00298079		0.851477	0.560592	0.00277649		0.842775	0.557932	0.00284032
0.871898	0.584657	0.00307041		0.871617	0.589279	0.00286474		0.862709	0.582614	0.00292406
0.892043	0.606714	0.00317606		0.891756	0.604076	0.00296126		0.882642	0.598948	0.00302391
0.912189	0.629711	0.00317591		0.911896	0.623087	0.00295626		0.902576	0.621039	0.00302317
0.932335	0.649863	0.00327397		0.932035	0.643998	0.00305169		0.92251	0.640121	0.00311757
0.952481	0.675226	0.0033779		0.952174	0.672943	0.0031542		0.942443	0.658303	0.00321418
0.972627	0.69195	0.00343596		0.972314	0.68439	0.00320134		0.962377	0.678714	0.0032681
0.992773	0.718226	0.00351996		0.992453	0.710499	0.00328571		0.98231	0.694776	0.00334641
1.01292	0.73264	0.00358779		1.01259	0.725151	0.0033471		1.00224	0.7139	0.0034155
1.03306	0.746779	0.00362827		1.03273	0.750275	0.00338855		1.02218	0.733711	0.00345147
1.05321	0.765421	0.00375064		1.05287	0.760576	0.00350135		1.04211	0.758186	0.00357058
1.07336	0.783861	0.00388516		1.07301	0.787434	0.0036305		1.06204	0.779362	0.00369943
1.0935	0.798831	0.00390319		1.09315	0.803766	0.00364514		1.08198	0.794284	0.00371583
1.11365	0.816081	0.00398587		1.11329	0.821974	0.00372064		1.10191	0.806104	0.00379335
1.13379	0.833731	0.0041748		1.13343	0.828661	0.00388784		1.12185	0.830699	0.00397136
1.15394	0.852961	0.00431681		1.15357	0.85556	0.00402607		1.14178	0.851393	0.00410615
1.17409	0.877739	0.00448232		1.17371	0.868986	0.00417985		1.16171	0.860592	0.00426968
1.19423	0.885003	0.00459928		1.19385	0.877936	0.00428623		1.18165	0.87558	0.00437869
1.21438	0.903718	0.00474907		1.21399	0.909298	0.00443164		1.20158	0.895769	0.00452161
1.23452	0.924647	0.00485586		1.23413	0.926699	0.00452994		1.22151	0.907455	0.00461887
1.25467	0.930443	0.00503418		1.25427	0.941667	0.00469599		1.24145	0.918801	0.00478958
1.27482	0.943049	0.00512954		1.2744	0.946958	0.00478189		1.26138	0.94079	0.00488762
1.29496	0.960328	0.0052588		1.29454	0.966657	0.00490532		1.28131	0.95348	0.00501541
1.31511	0.975808	0.00538853		1.31468	0.983738	0.00501868		1.30125	0.962852	0.00513327
1.33525	0.991863	0.00550396		1.33482	0.994931	0.00513805		1.32118	0.990986	0.00524541
1.3554	1.01114	0.00563577		1.35496	1.00594	0.00524411		1.34112	1.00013	0.00536806
1.37555	1.00019	0.00576629		1.3751	1.01886	0.00537581		1.36105	0.999559	0.00550094
1.39569	1.03207	0.0056979		1.39524	1.0356	0.00530481		1.38098	1.02533	0.00543182
1.41584	1.03997	0.00576892		1.41538	1.04245	0.00536765		1.40092	1.03265	0.0055024
1.43598	1.05613	0.00588373		1.43552	1.06154	0.00547216		1.42085	1.05059	0.00560791
1.45613	1.0699	0.0058917		1.45566	1.06835	0.00547713		1.44078	1.04028	0.00561555
1.47627	1.06862	0.00597892		1.4758	1.08279	0.00556528		1.46072	1.06924	0.00570323
1.49642	1.08866	0.00610402		1.49594	1.0882	0.00567459		1.48065	1.08005	0.00582663
1.51657	1.09198	0.00608113		1.51608	1.0799	0.00565051		1.50058	1.07648	0.00580833
1.53671	1.10155	0.00625948		1.53622	1.10642	0.00582783		1.52052	1.09265	0.00597928
1.55686	1.10462	0.00631412		1.55636	1.10666	0.00586219		1.54045	1.10896	0.00603506
1.577	1.12826	0.00633069		1.5765	1.11858	0.00587934		1.56038	1.11282	0.00604705
1.59715	1.13231	0.00648581		1.59664	1.13992	0.00602661		1.58032	1.1233	0.00619809
1.6173	1.14327	0.00656656		1.61677	1.14471	0.00609115		1.60025	1.12345	0.00627147
1.63744	1.13531	0.0066496		1.63691	1.16281	0.00617563		1.62019	1.13564	0.00635616
1.65759	1.14652	0.00679286		1.65705	1.13962	0.00629274		1.64012	1.14409	0.00648362
1.67773	1.14685	0.00684432		1.67719	1.16317	0.00634647		1.66005	1.14486	0.0065329
1.69788	1.17298	0.00691463		1.69733	1.17189	0.00640963		1.67999	1.15155	0.00661135
1.71803	1.16641	0.00707153		1.71747	1.18967	0.00656196		1.69992	1.16702	0.00676216
1.73817	1.17471	0.00711886		1.73761	1.18256	0.00659221		1.71985	1.17566	0.00680871
1.75832	1.1817	0.00725285		1.75775	1.18995	0.00671397		1.73979	1.16769	0.00693747
1.77846	1.17703	0.00736036		1.77789	1.1912	0.00681135		1.75972	1.17788	0.00703661
1.79861	1.18471	0.00744574		1.79803	1.19143	0.0068932		1.77965	1.18105	0.00712328
1.81875	1.18419	0.00760455		1.81817	1.20531	0.00703932		1.79959	1.18399	0.00727696
1.8389	1.18639	0.00787319		1.83831	1.19604	0.0072722		1.81952	1.17602	0.00753252
1.85905	1.19232	0.00807056		1.85845	1.20061	0.00746344		1.83945	1.1665	0.00772673
1.87919	1.21568	0.00827756		1.87859	1.20582	0.00764194		1.85939	1.17297	0.00791517
1.89934	1.20859	0.00847713		1.89873	1.21012	0.00783671		1.87932	1.20206	0.00811901
1.91948	1.19565	0.00854044		1.91887	1.22698	0.00789179		1.89926	1.19026	0.0081683
1.93963	1.20609	0.00874042		1.93901	1.21654	0.00807566		1.91919	1.19404	0.0083688
1.95978	1.19645	0.00896119		1.95915	1.21347	0.00827135		1.93912	1.19448	0.00858015
1.97992	1.19414	0.00911287		1.97928	1.21193	0.00841441		1.95906	1.19486	0.00871891
2.00007	1.22022	0.0093257		1.99942	1.22333	0.00859859		1.97899	1.19355	0.00891846
2.02021	1.20659	0.00943465		2.01956	1.21155	0.00869328		1.99892	1.22465	0.00902325
2.04036	1.20929	0.0095192		2.0397	1.222	0.00877078		2.01886	1.21157	0.00910986
2.06051	1.1964	0.00976142		2.05984	1.20934	0.00899488		2.03879	1.16937	0.00934645
2.08065	1.19521	0.00978191		2.07998	1.21877	0.00901464		2.05872	1.21135	0.00937386
2.1008	1.22035	0.00969968		2.10012	1.22052	0.00893437		2.07866	1.17952	0.00928473
2.12094	1.20609	0.00970464		2.12026	1.22335	0.00894974		2.09859	1.19808	0.00929634
2.14109	1.19097	0.00988791		2.1404	1.21097	0.00910114		2.11853	1.20739	0.00948008
2.16124	1.21764	0.00993511		2.16054	1.21274	0.00912995		2.13846	1.18511	0.00950859
2.18138	1.19868	0.0100423		2.18068	1.21599	0.00923731		2.15839	1.17921	0.00962547
2.20153	1.21162	0.0101665		2.20082	1.21171	0.00935321		2.17833	1.17824	0.00974955
2.22167	1.194	0.0101577		2.22096	1.21891	0.00933502		2.19826	1.17865	0.00974162
2.24182	1.21063	0.0102787		2.2411	1.20575	0.0094501		2.21819	1.19848	0.00985707
2.26196	1.20699	0.0104884		2.26124	1.19302	0.0096244		2.23813	1.19995	0.0100457
2.28211	1.20369	0.0105179		2.28138	1.21261	0.00966233		2.25806	1.19322	0.0100831
2.30226	1.20522	0.0106034		2.30152	1.21283	0.00974278		2.27799	1.19465	0.0101713
2.3224	1.17857	0.0107762		2.32165	1.19609	0.00989904		2.29793	1.18253	0.0103399
2.34255	1.19807	0.0108168		2.34179	1.17778	0.00991455		2.31786	1.18427	0.0103749
2.36269	1.19336	0.0109725		2.36193	1.18686	0.0100667		2.33779	1.16812	0.0105181
2.38284	1.1935	0.0111601		2.38207	1.19067	0.0102334		2.35773	1.18112	0.0107047
2.40299	1.18188	0.0111726		2.40221	1.18205	0.0102472		2.37766	1.17489	0.010712
2.42313	1.17176	0.0112509		2.42235	1.2039	0.0103121		2.3976	1.17721	0.0107941
2.44328	1.19302	0.011483		2.44249	1.19205	0.0105235		2.41753	1.16913	0.0110213
2.46342	1.19084	0.0115023		2.46263	1.18244	0.0105343		2.43746	1.15744	0.0110492
2.48357	1.17288	0.0116144		2.48277	1.19123	0.0106472		2.4574	1.15998	0.0111581
2.50372	1.17864	0.01182		2.50291	1.17198	0.0108314		2.47733	1.15724	0.0113507
2.52386	1.17571	0.0118771		2.52305	1.17427	0.0108707		2.49726	1.1663	0.0113959
2.54401	1.17172	0.01204		2.54319	1.14854	0.0110147		2.5172	1.15717	0.0115546
2.56415	1.16717	0.0122284		2.56333	1.1857	0.0112031		2.53713	1.16611	0.0117405
2.5843	1.17328	0.0124902		2.58347	1.17323	0.0114251		2.55706	1.16006	0.012
2.60445	1.16261	0.0127667		2.60361	1.16209	0.0116733		2.577	1.15288	0.0122626
2.62459	1.16828	0.0130678		2.62375	1.17226	0.0119574		2.59693	1.12126	0.0125575
2.64474	1.18467	0.0132168		2.64389	1.17901	0.0120769		2.61686	1.13688	0.0126862
2.66488	1.16303	0.0133455		2.66402	1.14432	0.0121841		2.6368	1.15769	0.012813
2.68503	1.13465	0.013419		2.68416	1.16746	0.0122492		2.65673	1.14866	0.0128704
2.70517	1.15784	0.0133705		2.7043	1.1344	0.0122078		2.67667	1.12895	0.0128322
2.72532	1.15842	0.0134654		2.72444	1.15941	0.012317		2.6966	1.13052	0.0129377
2.74547	1.13582	0.0136573		2.74458	1.14386	0.0124809		2.71653	1.11992	0.0131219
2.76561	1.15661	0.0136341		2.76472	1.14799	0.0124446		2.73647	1.10722	0.0130936
2.78576	1.1459	0.0138574		2.78486	1.15426	0.0126491		2.7564	1.11187	0.0132996
2.8059	1.14415	0.013887		2.805	1.14129	0.0126871		2.77633	1.11616	0.013334
2.82605	1.14738	0.0139166		2.82514	1.13149	0.0127141		2.79627	1.12606	0.013371
2.8462	1.16516	0.0140982		2.84528	1.13589	0.0128653		2.8162	1.13155	0.0135469
2.86634	1.13945	0.0142878		2.86542	1.12984	0.0130248		2.83613	1.10749	0.0137185
2.88649	1.13221	0.014233		2.88556	1.13223	0.0129906		2.85607	1.11325	0.0136755
2.90663	1.13524	0.014426		2.9057	1.14234	0.0131483		2.876	1.1346	0.01386
2.92678	1.16193	0.0146067		2.92584	1.13179	0.0133289		2.89593	1.10947	0.0140293
2.94693	1.14438	0.0146899		2.94598	1.12097	0.013399		2.91587	1.09731	0.014124
2.96707	1.12891	0.0148904		2.96612	1.12307	0.0135898		2.9358	1.11469	0.0143184
2.98722	1.13593	0.0150415		2.98626	1.11022	0.0137265		2.95574	1.10948	0.0144496
3.00736	1.13028	0.0150696		3.00639	1.12275	0.0137499		2.97567	1.11465	0.0144848
3.02751	1.13752	0.0152974		3.02653	1.12041	0.0139278		2.9956	1.09677	0.0146904
3.04766	1.10239	0.0154487		3.04667	1.10079	0.0140987		3.01554	1.105	0.0148599
3.0678	1.1043	0.0155238		3.06681	1.09642	0.0141392		3.03547	1.10688	0.0149209
3.08795	1.10957	0.0157101		3.08695	1.11796	0.014305		3.0554	1.09319	0.0151017
3.10809	1.11869	0.0159454		3.10709	1.11643	0.0145289		3.07534	1.12107	0.0153213
3.12824	1.12067	0.0158601		3.12723	1.13375	0.0144498		3.09527	1.09469	0.0152506
3.14838	1.09987	0.0161137		3.14737	1.13303	0.0146768		3.1152	1.07584	0.0154945
3.16853	1.08977	0.0162632		3.16751	1.10232	0.0148161		3.13514	1.08202	0.0156363
3.18868	1.11197	0.0162737		3.18765	1.11307	0.014829		3.15507	1.10301	0.0156547
3.20882	1.09593	0.0164782		3.20779	1.12054	0.0150103		3.17501	1.04609	0.0158468
3.22897	1.13403	0.0166096		3.22793	1.08207	0.0151165		3.19494	1.07286	0.0159549
3.24911	1.09709	0.0166		3.24807	1.0879	0.0151099		3.21487	1.04941	0.0159536
3.26926	1.09555	0.0169215		3.26821	1.0913	0.015411		3.23481	1.07052	0.0162692
3.28941	1.0924	0.0170952		3.28835	1.10093	0.0155674		3.25474	1.07029	0.0164455
3.30955	1.11057	0.0171031		3.30849	1.07191	0.0155676		3.27467	1.07152	0.016442
3.3297	1.12861	0.0173823		3.32863	1.05739	0.0158015		3.29461	1.04942	0.0167048
3.34984	1.11244	0.0174596		3.34876	1.0909	0.015891		3.31454	1.10127	0.0167848
3.36999	1.07992	0.0175748		3.3689	1.10033	0.0159978		3.33447	1.07436	0.0169113
3.39014	1.09414	0.0178646		3.38904	1.08335	0.0162642		3.35441	1.0755	0.0171908
3.41028	1.06048	0.0178901		3.40918	1.07977	0.0162824		3.37434	1.06216	0.0172151
3.43043	1.07909	0.0180441		3.42932	1.06399	0.0164024		3.39427	1.07813	0.017368
3.45057	1.07317	0.0182655		3.44946	1.06443	0.0166106		3.41421	1.04802	0.0175531
3.47072	1.087	0.0184522		3.4696	1.053	0.0167724		3.43414	1.05789	0.0177344
3.49086	1.09102	0.0185705		3.48974	1.05972	0.0168943		3.45408	1.07381	0.0178492
3.51101	1.07077	0.018781		3.50988	1.05673	0.0170771		3.47401	1.0373	0.0180675
3.53116	1.04587	0.0187785		3.53002	1.04571	0.0170823		3.49394	1.02081	0.0180694
3.5513	1.06012	0.0189753		3.55016	1.04951	0.0172631		3.51388	1.01374	0.0182658
3.57145	1.04321	0.0192587		3.5703	0.999471	0.017512		3.53381	1.05083	0.0185182
3.59159	1.01323	0.0192615		3.59044	1.03446	0.0175154		3.55374	1.03563	0.0185345
3.61174	1.05654	0.0194227		3.61058	1.04841	0.0176528		3.57368	1.02197	0.018693
3.63189	1.03441	0.0196189		3.63072	1.04111	0.0178442		3.59361	1.00399	0.0188782
3.65203	1.04211	0.0197971		3.65086	1.05722	0.0180091		3.61354	0.992186	0.0190612
3.67218	0.996549	0.0198483		3.671	1.04766	0.0180413		3.63348	1.01508	0.0191066
3.69232	1.04768	0.0200912		3.69113	1.02229	0.018264		3.65341	1.01275	0.0193293
3.71247	0.996019	0.0201115		3.71127	1.05351	0.0182777		3.67334	1.00921	0.0193479
3.73262	1.00845	0.0203148		3.73141	0.992957	0.0184574		3.69328	1.01582	0.0195597
3.75276	0.988392	0.0205817		3.75155	1.0173	0.018696		3.71321	0.993441	0.0198211
3.77291	0.982594	0.0205588		3.77169	1.02132	0.0186885		3.73315	1.02296	0.0198058
3.79305	0.997608	0.0207694		3.79183	1.01407	0.0188689		3.75308	0.996845	0.0200045
3.8132	1.01391	0.0209054		3.81197	0.998221	0.0189965		3.77301	0.978338	0.0201321
3.83335	0.989936	0.021043		3.83211	1.0105	0.0191121		3.79295	0.992164	0.020269
3.85349	0.992208	0.0213111		3.85225	0.966761	0.0193281		3.81288	0.968217	0.020493
3.87364	0.983952	0.0217811		3.87239	0.995005	0.0197836		3.83281	0.986068	0.0209786
3.89378	0.984774	0.0219954		3.89253	0.952679	0.0199819		3.85275	0.99098	0.0211842
3.91393	0.978795	0.022254		3.91267	0.944949	0.0202154		3.87268	0.97351	0.0214344
3.93407	0.959995	0.0227309		3.93281	0.984777	0.0206383		3.89261	0.94109	0.021898
3.95422	0.9661	0.0229022		3.95295	0.97742	0.020802		3.91255	0.942119	0.0220579
3.97437	0.965091	0.023277		3.97309	0.896323	0.0211134		3.93248	0.933226	0.0224193
3.99451	0.926898	0.0235744		3.99323	0.935967	0.0214009		3.95242	0.90422	0.022704
4.01466	0.940851	0.0236944		4.01337	0.978724	0.0215215		3.97235	0.904712	0.0228358
4.0348	0.877897	0.0239951		4.0335	0.958703	0.0217943		3.99228	0.90994	0.0231098
4.05495	0.949944	0.0242144		4.05364	0.931627	0.0219768		4.01222	0.923428	0.023322
4.0751	0.934394	0.0243129		4.07378	0.943686	0.022069		4.03215	0.931065	0.0234103
4.09524	0.917279	0.0246097		4.09392	0.893732	0.0223284		4.05208	0.911026	0.0236905
4.11539	0.899508	0.0249517		4.11406	0.898724	0.0226261		4.07202	0.869619	0.0240219
4.13554	0.970934	0.0249466		4.1342	0.904256	0.022623		4.09195	0.892111	0.0240343
4.15568	0.86493	0.025279		4.15434	0.91171	0.0229424		4.11188	0.862357	0.0243461
4.17583	0.914214	0.0256332		4.17448	0.930378	0.023242		4.13182	0.869843	0.0246826
4.19597	0.878967	0.0257202		4.19462	0.916693	0.0233237		4.15175	0.847388	0.0247773
4.21612	0.855808	0.0260285		4.21476	0.895857	0.0236083		4.17168	0.855717	0.0250734
4.23626	0.871501	0.0263107		4.2349	0.843208	0.0238692		4.19162	0.802574	0.025343
4.25641	0.855992	0.0264611		4.25504	0.843158	0.0240029		4.21155	0.840152	0.0254795
4.27656	0.917178	0.0267177		4.27518	0.874939	0.0242574		4.23149	0.855004	0.0257545
4.2967	0.844252	0.0271166		4.29532	0.856214	0.0245749		4.25142	0.895239	0.0261415
4.31685	0.873804	0.0272977		4.31546	0.873038	0.0247738		4.27135	0.81727	0.0263001
4.33699	0.860399	0.0280536		4.3356	0.835599	0.0254544		4.29129	0.824542	0.0270339
4.35714	0.860014	0.0285965		4.35573	0.8191	0.0259091		4.31122	0.804112	0.0275547
4.37728	0.854082	0.0291216		4.37587	0.868337	0.0263905		4.33115	0.775457	0.0280274
4.39743	0.816234	0.0294478		4.39601	0.818389	0.0266835		4.35109	0.772366	0.0283622
4.41758	0.755363	0.0299171		4.41616	0.799453	0.0271231		4.37102	0.780189	0.0288313
4.43772	0.812435	0.0303193		4.43629	0.85088	0.027484		4.39096	0.799831	0.0292232
4.45787	0.808257	0.0304875		4.45643	0.791581	0.0276105		4.41089	0.774508	0.0294035
4.47801	0.7695	0.0308023		4.47657	0.821755	0.0279253		4.43082	0.818357	0.0296971
4.49816	0.805375	0.0310317		4.49671	0.766308	0.0281284		4.45075	0.777389	0.0299339
4.5183	0.798303	0.0312125		4.51685	0.796785	0.0282807		4.47069	0.741565	0.0300763
4.53845	0.743503	0.0317541		4.53699	0.742128	0.0287522		4.49062	0.730943	0.0306153
4.5586	0.776985	0.0319236		4.55713	0.745004	0.0289119		4.51056	0.744764	0.030749
4.57874	0.760698	0.0319326		4.57727	0.759087	0.0289124		4.53049	0.732172	0.0307643
4.59889	0.772443	0.0317925		4.59741	0.687503	0.0287953		4.55042	0.716537	0.030649
4.61904	0.712727	0.0314935		4.61755	0.790569	0.028538		4.57036	0.73454	0.0303541
4.63918	0.699191	0.0320376		4.63769	0.717257	0.0290526		4.59029	0.70185	0.0309175
4.65933	0.726401	0.0324123		4.65783	0.745072	0.0293798		4.61022	0.73105	0.0312389
4.67947	0.723723	0.0324539		4.67796	0.735068	0.0294162		4.63016	0.704606	0.0312891
4.69962	0.725527	0.0331725		4.6981	0.692755	0.0300457		4.65009	0.722212	0.0319815
4.71977	0.664134	0.033408		4.71825	0.734938	0.0302688		4.67003	0.686939	0.0322124
4.73991	0.712339	0.0334709		4.73839	0.748875	0.0303341		4.68996	0.717225	0.0322642
4.76006	0.716069	0.0340722		4.75852	0.719587	0.0308721		4.70989	0.750658	0.0328534
4.7802	0.696062	0.0344617		4.77866	0.741964	0.0312407		4.72983	0.691235	0.0332195
4.80035	0.62295	0.034265		4.7988	0.663031	0.0310301		4.74976	0.720604	0.0330442
4.82049	0.667581	0.0349462		4.81894	0.703585	0.0316718		4.76969	0.73724	0.0336951
4.84064	0.676151	0.035141		4.83908	0.708163	0.0318235		4.78962	0.687092	0.0338809
4.86079	0.680417	0.0351266		4.85922	0.640677	0.0318255		4.80956	0.711315	0.0338984
4.88093	0.702406	0.0358682		4.87936	0.676834	0.0325005		4.82949	0.692432	0.0345573
4.90108	0.654779	0.035868		4.8995	0.718772	0.0325069		4.84943	0.738036	0.0345893
4.92122	0.668536	0.0360807		4.91964	0.68319	0.0326915		4.86936	0.677272	0.0347755
4.94137	0.617921	0.0365284		4.93978	0.688588	0.0331167		4.88929	0.647679	0.0352432
4.96151	0.638337	0.0368391		4.95992	0.625025	0.0333476		4.90923	0.652717	0.0355008
4.98166	0.642057	0.0369933		4.98006	0.682914	0.0334845		4.92916	0.66864	0.0356551
5.00181	0.657488	0.0374303		5.0002	0.600711	0.0339165		4.9491	0.627353	0.0361018
5.02195	0.663299	0.0380254		5.02034	0.678932	0.0344161		4.96903	0.641949	0.0366201
5.0421	0.624803	0.0389737		5.04048	0.682221	0.0352922		4.98896	0.606649	0.0375692
5.06225	0.627513	0.0393374		5.06062	0.666126	0.0356036		5.0089	0.611104	0.0379289
5.08239	0.618198	0.0395884		5.08075	0.626759	0.0358752		5.02883	0.617673	0.0381655
5.10254	0.616333	0.0403235		5.10089	0.551972	0.0365098		5.04876	0.59484	0.0388579
5.12268	0.559247	0.0407952		5.12103	0.615404	0.0369256		5.06869	0.58593	0.0393412
5.14283	0.5373	0.0413372		5.14117	0.58509	0.0374003		5.08863	0.611418	0.0398164
5.16298	0.669089	0.0419786		5.16131	0.542104	0.0379634		5.10856	0.573558	0.0404427
5.18312	0.549618	0.0424453		5.18145	0.667061	0.0384357		5.1285	0.538423	0.0409021
5.20327	0.544022	0.0424162		5.20159	0.636184	0.0384056		5.14843	0.630608	0.040865
5.22341	0.619534	0.0434919		5.22173	0.638989	0.0393935		5.16836	0.559572	0.0419617
5.24356	0.582731	0.0436538		5.24187	0.55492	0.0395243		5.1883	0.648528	0.0420922
5.2637	0.600361	0.043946		5.26201	0.707703	0.0398089		5.20823	0.644751	0.0424066
5.28385	0.599033	0.0436856		5.28215	0.573286	0.0395376		5.22816	0.573967	0.0421138
5.304	0.616615	0.0438671		5.30229	0.617008	0.0396688		5.2481	0.505143	0.0422889
5.32414	0.513401	0.0436582		5.32243	0.623834	0.0395105		5.26803	0.550133	0.0420972
5.34429	0.521411	0.0442242		5.34257	0.607947	0.040037		5.28797	0.546787	0.0426474
5.36443	0.476355	0.044178		5.36271	0.589712	0.0399802		5.3079	0.480855	0.0426055
5.38458	0.492391	0.0440457		5.38285	0.480342	0.0398649		5.32783	0.54495	0.0424705
5.40472	0.529252	0.0445791		5.40298	0.555517	0.0403359		5.34777	0.5393	0.0429985
5.42487	0.610613	0.0449511		5.42312	0.610236	0.0407121		5.3677	0.525014	0.0433535
5.44502	0.467836	0.0448491		5.44327	0.567061	0.0406142		5.38764	0.511946	0.0432707
5.46516	0.53682	0.0452178		5.4634	0.619039	0.0409068		5.40757	0.525207	0.043633
5.48531	0.543468	0.0454988		5.48354	0.614149	0.0412119		5.4275	0.505187	0.0439006
5.50546	0.565206	0.0456844		5.50368	0.527875	0.0413544		5.44743	0.497868	0.0440467
5.5256	0.526479	0.0463297		5.52382	0.585978	0.0419492		5.46737	0.461347	0.0446605
5.54575	0.513182	0.0462956		5.54396	0.554749	0.0418799		5.4873	0.506663	0.0446265
5.56589	0.511558	0.0462996		5.5641	0.482916	0.0419199		5.50723	0.502825	0.0446974
5.58604	0.499757	0.0470069		5.58424	0.432745	0.0424935		5.52717	0.576554	0.0453108
5.60619	0.518601	0.0470548		5.60438	0.444368	0.0425456		5.5471	0.538519	0.0453526
5.62633	0.473527	0.0471481		5.62452	0.498788	0.0426563		5.56704	0.468975	0.0454659
5.64648	0.5566	0.0475925		5.64466	0.479459	0.0430741		5.58697	0.48696	0.0459026
5.66662	0.45787	0.0477922		5.6648	0.43779	0.04324		5.6069	0.483379	0.0460542
5.68677	0.446195	0.0478093		5.68494	0.464142	0.043243		5.62684	0.50476	0.0461319
5.70691	0.391757	0.0486768		5.70507	0.489171	0.0440203		5.64677	0.433155	0.0469328
5.72706	0.460297	0.0485587		5.72521	0.49701	0.0439584		5.6667	0.500132	0.0468123
5.74721	0.52189	0.0487555		5.74536	0.519597	0.0441355		5.68664	0.436532	0.0470367
5.76735	0.509022	0.0492226		5.7655	0.529608	0.0445532		5.70657	0.397595	0.0475049
5.7875	0.530616	0.0493698		5.78563	0.426324	0.0446428		5.72651	0.412277	0.0476023
5.80764	0.459558	0.0496745		5.80577	0.452779	0.0448872		5.74644	0.391204	0.0478405
5.82779	0.444239	0.0500598		5.82591	0.379732	0.0452264		5.76637	0.399756	0.0483002
5.84793	0.519478	0.0501873		5.84605	0.496166	0.0454021		5.7863	0.472847	0.0483884
5.86808	0.466485	0.0505014		5.86619	0.453034	0.0457149		5.80624	0.446562	0.0487224
5.88823	0.389914	0.0513438		5.88633	0.421308	0.0463999		5.82617	0.446166	0.0495148
5.90837	0.320507	0.0512988		5.90647	0.383868	0.0463735		5.84611	0.34868	0.0494744
5.92852	0.395558	0.0514982		5.92661	0.460365	0.0466172		5.86604	0.397736	0.0496637
5.94867	0.404147	0.0518356		5.94675	0.466152	0.0469181		5.88597	0.4585	0.0500722
5.96881	0.387851	0.0524294		5.96689	0.414902	0.0473605		5.90591	0.311928	0.0505671
5.98896	0.389382	0.0521099		5.98703	0.453774	0.0471471		5.92584	0.431194	0.0502834
6.0091	0.49778	0.0529034		6.00717	0.438501	0.047865		5.94577	0.445764	0.0509838
6.02925	0.329462	0.0530762		6.0273	0.401381	0.0480059		5.96571	0.413128	0.0511837
6.0494	0.246294	0.0532486		6.04745	0.380615	0.0481069		5.98564	0.383628	0.0513731
6.06954	0.396107	0.0539787		6.06759	0.413791	0.04884		6.00558	0.453922	0.0520839
6.08969	0.385177	0.0542774		6.08773	0.358069	0.0490934		6.02551	0.365976	0.0523724
6.10983	0.349931	0.053942		6.10786	0.350168	0.0487119		6.04544	0.420477	0.0519778
6.12998	0.318273	0.0548424		6.128	0.32928	0.0495943		6.06538	0.416737	0.0529324
6.15012	0.41372	0.0549994		6.14814	0.3697	0.0497766		6.08531	0.431719	0.0530743
6.17027	0.402187	0.0550551		6.16828	0.35714	0.0498122		6.10524	0.312534	0.0531306
6.19042	0.357499	0.0557416		6.18842	0.323863	0.0504049		6.12518	0.312341	0.0537774
6.21056	0.361283	0.0559625		6.20856	0.434487	0.0506067		6.14511	0.309636	0.0539743
6.23071	0.390399	0.0558958		6.2287	0.386552	0.0505607		6.16504	0.408389	0.0538995
6.25085	0.462023	0.0568322		6.24884	0.296787	0.051367		6.18498	0.290901	0.054802
6.271	0.421227	0.0569392		6.26898	0.370137	0.0514789		6.20491	0.367341	0.0549135
6.29114	0.447763	0.05706		6.28912	0.399239	0.0515669		6.22484	0.522281	0.0550094
6.31129	0.423593	0.0576555		6.30926	0.303195	0.052153		6.24478	0.373859	0.0556318
6.33144	0.250014	0.0577234		6.3294	0.375923	0.0522538		6.26471	0.305276	0.055735
6.35158	0.256915	0.0579232		6.34954	0.349615	0.0523547		6.28465	0.306382	0.0558973
6.37173	0.241641	0.0587533		6.36968	0.375876	0.0530952		6.30458	0.227097	0.0566503
6.39188	0.32803	0.0585086		6.38982	0.345969	0.0529658		6.32451	0.455034	0.0564554
6.41202	0.406951	0.058877		6.40996	0.396797	0.0532448		6.34445	0.328059	0.0567903
6.43217	0.276704	0.0596486		6.43009	0.213154	0.0539396		6.36438	0.24509	0.0575637
6.45231	0.27899	0.0597596		6.45023	0.265909	0.0539623		6.38431	0.366377	0.0575586
6.47246	0.426525	0.0601012		6.47037	0.262376	0.0543038		6.40424	0.253269	0.0579134
6.49261	0.228562	0.0605513		6.49051	0.308649	0.0547568		6.42418	0.303961	0.0584283
6.51275	0.447288	0.0605459		6.51065	0.36083	0.0547329		6.44411	0.31192	0.0584153
6.5329	0.306143	0.0609812		6.53079	0.239194	0.0551061		6.46405	0.373271	0.058795
6.55304	0.280948	0.0615527		6.55093	0.34217	0.0556981		6.48398	0.322535	0.0594132
6.57319	0.118863	0.0613136		6.57107	0.219277	0.0554312		6.50391	0.304405	0.0591896
6.59333	0.299	0.0619457		6.59121	0.283445	0.0560237		6.52385	0.333249	0.0597297
6.61348	0.243322	0.0624979		6.61135	0.172749	0.0564909		6.54378	0.312904	0.0603423
6.63363	0.38549	0.0626416		6.63149	0.259887	0.0565859		6.56372	0.35659	0.0603551
6.65377	0.28938	0.0632507		6.65163	0.297998	0.0571651		6.58365	0.288205	0.0610361
6.67392	0.413696	0.0632777		6.67177	0.266001	0.0571904		6.60358	0.391237	0.0610038
6.69406	0.242622	0.0630041		6.69191	0.393532	0.0569641		6.62352	0.132222	0.060742
6.71421	0.276285	0.0640449		6.71205	0.291895	0.0579279		6.64345	0.32958	0.0618344
6.73435	0.315874	0.064152		6.73219	0.351221	0.0580084		6.66338	0.354592	0.0618813
6.7545	0.201698	0.0642703		6.75232	0.255339	0.058087		6.68332	0.312288	0.0620233
6.77465	0.331431	0.0647837		6.77247	0.239636	0.0585635		6.70325	0.224476	0.0624814
6.79479	0.212543	0.0653262		6.79261	0.272817	0.0590459		6.72319	0.313965	0.0630191
6.81494	0.298587	0.0652971		6.81274	0.251764	0.0590341		6.74312	0.314435	0.0630241
6.83509	0.363962	0.0662438		6.83288	0.284989	0.0598815		6.76305	0.357842	0.0639253
6.85523	0.337891	0.0661313		6.85302	0.205059	0.0598242		6.78298	0.210713	0.0638074
6.87538	0.275927	0.0660927		6.87316	0.241122	0.0597261		6.80292	0.338092	0.0637099
6.89552	0.299176	0.0666319		6.8933	0.218636	0.0601932		6.82285	0.171837	0.0642461
6.91567	0.174886	0.0670217		6.91344	0.295651	0.0606041		6.84278	0.277115	0.0646852
6.93582	0.256902	0.0669648		6.93358	0.290889	0.0605259		6.86272	0.16856	0.0645715
6.95596	0.161705	0.067543		6.95372	0.240246	0.0610424		6.88265	0.244307	0.0651364
6.97611	0.346019	0.0678861		6.97386	0.438947	0.0613307		6.90259	0.317528	0.065446
6.99625	0.387105	0.068001		6.994	0.307493	0.0615037		6.92252	0.19502	0.0656091
7.0164	0.30382	0.0684671		7.01414	0.255339	0.0618675		6.94245	0.247776	0.0660099
7.03654	0.450073	0.0686999		7.03428	0.198595	0.0620106		6.96239	0.162067	0.0662067
7.05669	0.25518	0.0688655		7.05442	0.252871	0.0622094		6.98232	0.427335	0.0664175
7.07684	0.333412	0.069373		7.07456	0.245188	0.0627208		7.00226	0.245205	0.0669514
7.09698	0.287729	0.0697943		7.0947	0.255886	0.0630775		7.02219	0.372487	0.0672843
7.11713	0.118133	0.069629		7.11484	0.314341	0.0629799		7.04212	0.254555	0.0672008
7.13727	0.23099	0.0705426		7.13497	0.186356	0.0637705		7.06206	0.397279	0.0680845
7.15742	0.219141	0.0706669		7.15511	0.322736	0.0639431		7.08199	0.188136	0.0681677
7.17756	0.152053	0.0709365		7.17525	0.352787	0.0641331		7.10192	0.194079	0.0684656
7.19771	0.260645	0.0715115		7.19539	0.311879	0.0646498		7.12185	0.255092	0.0689991
7.21786	0.33913	0.0718276		7.21553	0.271326	0.0649349		7.14179	0.249095	0.0692685
7.238	0.148037	0.07187		7.23567	0.238834	0.0649999		7.16172	0.160298	0.069409
7.25815	0.286043	0.0725805		7.25581	0.236668	0.0656205		7.18166	0.261399	0.0700356
7.2783	0.184973	0.0724771		7.27595	0.1494	0.0655172		7.20159	0.179967	0.0698806
7.29844	0.231664	0.072888		7.29609	0.316705	0.0659155		7.22152	0.265394	0.0703199
7.31859	0.225641	0.0739705		7.31623	0.113948	0.0668552		7.24146	0.178555	0.0714278
7.33873	0.262666	0.0736845		7.33637	0.336668	0.0666559		7.26139	0.196311	0.0711144
7.35888	0.235576	0.0738759		7.35651	0.276916	0.0668324		7.28132	0.310573	0.0713074
7.37903	0.231111	0.0746428		7.37665	0.34961	0.067506		7.30126	0.13961	0.0720156
7.39917	0.247552	0.0750128		7.39679	0.30589	0.0678174		7.32119	0.177081	0.0723996
7.41932	0.312682	0.0751002		7.41693	0.221724	0.0679193		7.34113	0.289194	0.0724095
7.43946	0.117308	0.0758091		7.43707	0.327024	0.0685285		7.36106	0.24204	0.0731054
7.45961	0.201095	0.0756249		7.4572	0.2346	0.0684005		7.38099	0.346492	0.0730269
7.47975	0.120742	0.0758337		7.47734	0.389182	0.0685589		7.40093	0.242144	0.0731661
7.4999	0.0671262	0.0771568		7.49748	0.341767	0.0697227		7.42086	0.209608	0.0744462
7.52005	0.112295	0.0769975		7.51763	0.256665	0.0696372		7.4408	0.212059	0.0743292
7.54019	0.301979	0.0770582		7.53776	0.285028	0.069664		7.46073	0.204204	0.0743614
7.56034	0.188933	0.0778613		7.5579	0.336569	0.07046		7.48066	0.260034	0.07518
7.58048	0.223658	0.0784678		7.57804	0.189837	0.0709044		7.50059	0.234817	0.0756653
7.60063	0.249607	0.0782252		7.59818	0.276055	0.0707432		7.52053	0.215971	0.0754744
7.62077	0.352523	0.0790504		7.61832	0.195339	0.0714815		7.54046	0.334192	0.0762472
7.64092	0.348006	0.0790297		7.63846	0.31714	0.0714873		7.56039	0.229424	0.0762622
7.66106	0.283709	0.079284		7.6586	0.147739	0.0716665		7.58033	0.21364	0.0764944
7.68121	0.204824	0.0800737		7.67874	0.269957	0.0723947		7.60026	0.23178	0.0772547
7.70136	0.285891	0.0804755		7.69888	0.338655	0.0727629		7.6202	0.348098	0.0776705
7.7215	0.125847	0.0801446		7.71902	0.227615	0.0725104		7.64013	0.25083	0.0773835
7.74165	0.288434	0.0814633		7.73916	0.114974	0.0735703		7.66006	0.22483	0.0785676
7.7618	0.334228	0.081323		7.7593	0.200671	0.0734551		7.68	0.272231	0.0784737
7.78194	0.262795	0.0819926		7.77943	0.346768	0.0740982		7.69993	0.207275	0.0791553
7.80209	0.139501	0.0825214		7.79957	0.218966	0.0745036		7.71986	0.326189	0.0795492
7.82224	0.229183	0.0819354		7.81972	0.371988	0.0740677		7.7398	0.330746	0.0790234
7.84238	0.245365	0.0829827		7.83986	0.289533	0.0749602		7.75973	0.26268	0.0800859
7.86253	0.430714	0.0835768		7.85999	0.312544	0.0755362		7.77967	0.219637	0.0806263
7.88267	0.19002	0.0830553		7.88013	0.345397	0.0751039		7.7996	0.418102	0.0801664
7.90282	0.281978	0.0840558		7.90027	0.342275	0.0760606		7.81953	0.342376	0.0810606
7.92296	0.250178	0.0847538		7.92041	0.166342	0.0765777		7.83946	0.18698	0.0818177
7.94311	0.300795	0.0845715		7.94055	0.299194	0.0764315		7.8594	0.259872	0.0815893
7.96325	0.33383	0.0856477		7.96069	0.342738	0.0774407		7.87933	0.276423	0.0825543
7.9834	0.388184	0.0855816		7.98083	0.428722	0.0774006		7.89927	0.32616	0.0825654
8.00355	0.118504	0.0854065		8.00097	0.280614	0.0771726		7.9192	0.311652	0.0824065
8.02369	0.337206	0.0864653		8.02111	0.178252	0.0781974		7.93913	0.319079	0.0834506
8.04384	0.376165	0.0867013		8.04125	0.242254	0.078394		7.95907	0.236329	0.0835705
8.06398	0.291895	0.0868558		8.06139	0.408234	0.0785008		7.979	0.178004	0.0837873
8.08413	0.25679	0.0874915		8.08153	0.208628	0.0790695		7.99893	0.365228	0.0843138
8.10427	0.273705	0.0880362		8.10166	0.177221	0.07959		8.01887	0.35179	0.0849569
8.12442	0.291946	0.0879198		8.12181	0.203182	0.079475		8.0388	0.314762	0.0847962
8.14457	0.278658	0.0887228		8.14195	0.255744	0.0802475		8.05874	0.076191	0.0856501
8.16471	0.218546	0.089322		8.16208	0.261876	0.0807681		8.07867	0.191295	0.086258
8.18486	0.19091	0.0889906		8.18222	0.285176	0.0804608		8.0986	0.280002	0.0858354
8.20501	0.245179	0.0908309		8.20236	0.217409	0.0821484		8.11853	0.290364	0.0876594
8.22515	0.239976	0.0921902		8.2225	0.263095	0.0833313		8.13847	0.138262	0.0889667
8.2453	0.202298	0.0935796		8.24264	0.229542	0.0845109		8.1584	0.292188	0.0902885
8.26545	0.174487	0.0951092		8.26278	0.287651	0.0858775		8.17834	0.297973	0.0917265
8.28559	0.161717	0.095814		8.28292	0.328192	0.0866348		8.19827	0.333499	0.092503
8.30574	0.238913	0.0970145		8.30306	0.303953	0.0877369		8.2182	0.231431	0.0936205
8.32588	0.184404	0.0977765		8.3232	0.235267	0.0883978		8.23814	0.135327	0.0942656
8.34603	0.243726	0.0990493		8.34334	0.430175	0.0895608		8.25807	0.0723639	0.095592
8.36617	0.176779	0.0995339		8.36348	0.256351	0.0898647		8.278	0.164645	0.0959488
8.38632	0.219998	0.100685		8.38362	0.313309	0.0910578		8.29794	0.206248	0.0971387
8.40646	0.246201	0.100899		8.40376	0.298584	0.0912106		8.31787	0.11456	0.097367
8.42661	0.323715	0.101892		8.4239	0.22094	0.0920622		8.33781	0.23628	0.0982929
8.44676	0.211499	0.103281		8.44404	0.0499177	0.0932809		8.35774	0.407738	0.0996098
8.4669	0.256975	0.101766		8.46418	0.109154	0.0919956		8.37767	0.227298	0.0982586
8.48705	0.233662	0.10105		8.48431	0.0955612	0.0913168		8.39761	0.26582	0.0974926
8.50719	0.178184	0.101706		8.50445	0.212808	0.0918974		8.41754	0.171225	0.0981023
8.52734	0.266515	0.101296		8.52459	0.305764	0.0915544		8.43747	0.18943	0.0976511
8.54749	0.271843	0.100881		8.54474	0.27833	0.0912292		8.45741	0.133661	0.0974346
8.56763	0.277914	0.101563		8.56487	0.285837	0.0918461		8.47734	0.230123	0.0979857
8.58778	0.107963	0.101253		8.58501	0.24883	0.0915346		8.49727	0.395541	0.0976952
8.60792	0.146718	0.101148		8.60515	0.32971	0.0913805		8.51721	0.32024	0.0975437
8.62807	0.358106	0.102347		8.62529	0.239784	0.0925097		8.53714	0.224608	0.0987982
8.64822	0.252904	0.102206		8.64543	0.278255	0.0923528		8.55707	0.335699	0.0985566
8.66836	0.219651	0.101895		8.66557	0.244839	0.09207		8.57701	0.238289	0.0982921
8.68851	0.518712	0.103185		8.68571	0.317119	0.0932785		8.59694	0.312842	0.0995168
8.70866	0.293105	0.103068		8.70585	0.233028	0.0931467		8.61688	0.288641	0.0993734
8.7288	0.381773	0.103393		8.72599	0.245898	0.093405		8.63681	0.489226	0.0997109
8.74895	0.368283	0.103851		8.74613	0.233982	0.0938849		8.65674	0.169968	0.100235
8.76909	0.134198	0.103885		8.76627	0.320801	0.0938691		8.67668	0.123233	0.100279
8.78924	0.15072	0.103659		8.78641	0.247073	0.0937927		8.69661	0.157614	0.100069
8.80938	0.148974	0.105161		8.80654	0.216894	0.0951589		8.71654	0.231431	0.101501
8.82953	0.272638	0.104943		8.82668	0.163725	0.09481		8.73648	0.254313	0.101267
8.84968	0.323632	0.104994		8.84683	0.298934	0.0949805		8.75641	0.170449	0.101298
8.86982	0.1109	0.106517		8.86697	0.333951	0.0963423		8.77635	0.160249	0.102809
8.88997	0.287469	0.106441		8.8871	0.244847	0.0962201		8.79628	-0.0067035	0.102794
8.91011	0.329275	0.106896		8.90724	0.275801	0.0966113		8.81621	0.145629	0.103102
8.93026	0.348594	0.107487		8.92738	0.199281	0.0970771		8.83614	-0.0276666	0.103627
8.9504	0.207807	0.106993		8.94752	0.43485	0.0967127		8.85608	0.363961	0.103257
8.97055	0.344368	0.107612		8.96766	0.434872	0.0972077		8.87601	0.319656	0.103827
8.9907	0.356191	0.108974		8.9878	0.288525	0.0984397		8.89595	0.394956	0.105063
9.01084	0.198892	0.10803		9.00794	0.410906	0.0976334		8.91588	0.0782578	0.10421
9.03099	0.322498	0.108884		9.02808	-0.0464687	0.0984104		8.93581	0.413125	0.104973
9.05113	0.25062	0.109968		9.04822	0.33368	0.0993204		8.95575	0.283346	0.106095
9.07128	0.158211	0.109683		9.06836	0.182507	0.0992114		8.97568	0.379663	0.105833
9.09143	0.200769	0.110121		9.0885	0.438922	0.0996462		8.99561	0.171848	0.106311
9.11157	0.193962	0.111311		9.10864	0.352555	0.100626		9.01555	0.162379	0.107425
9.13172	0.108315	0.110453		9.12877	0.17727	0.0998869		9.03548	0.22642	0.106567
9.15187	0.231117	0.111512		9.14892	0.233038	0.100789		9.05542	0.222541	0.107573
9.17201	0.449959	0.111986		9.16906	0.374582	0.101116		9.07535	0.277995	0.108036
9.19216	0.374806	0.111722		9.1892	0.292059	0.100822		9.09528	0.231595	0.107652
9.2123	0.316563	0.112974		9.20933	0.147714	0.102083		9.11522	0.188602	0.10899
9.23245	0.321459	0.113226		9.22947	0.209096	0.102265		9.13515	-0.0156144	0.109193
9.25259	0.260562	0.113101		9.24961	0.256011	0.102278		9.15508	0.35774	0.109171
9.27274	0.186984	0.114174		9.26975	0.179242	0.103224		9.17501	-0.0337272	0.110184
9.29289	0.238827	0.114718		9.28989	0.297208	0.103752		9.19495	0.456535	0.110754
9.31303	0.307218	0.114341		9.31003	0.235376	0.10332		9.21488	0.311079	0.110277
9.33318	0.123851	0.114969		9.33017	0.145419	0.10395		9.23482	0.265539	0.110969
9.35332	0.141658	0.115772		9.35031	0.112133	0.104605		9.25475	0.292497	0.111669
9.37347	0.249187	0.115034		9.37045	0.27179	0.10396		9.27468	0.489354	0.11102
9.39361	0.153089	0.116556		9.39059	0.142364	0.105339		9.29462	0.113079	0.112469
9.41376	0.178213	0.116608		9.41073	-0.0042334	0.105435		9.31455	0.112239	0.112559
9.43391	0.234468	0.116921		9.43087	0.113345	0.105698		9.33449	0.309474	0.112761
9.45405	0.373337	0.117691		9.45101	0.187953	0.106386		9.35442	0.244175	0.113556
9.4742	0.274408	0.118161		9.47115	0.362968	0.10677		9.37435	0.495588	0.114008
9.49434	0.219354	0.117943		9.49129	0.287796	0.106666		9.39429	0.193908	0.11381
9.51449	0.126336	0.118293		9.51143	0.330412	0.106915		9.41422	0.11089	0.114169
9.53464	0.124178	0.118586		9.53156	0.308524	0.10719		9.43415	0.151499	0.114433
9.55478	0.196092	0.118602		9.5517	0.20236	0.107219		9.45408	0.276758	0.114452
9.57493	0.125061	0.119971		9.57184	0.340345	0.10846		9.47402	0.131346	0.115756
9.59508	0.197032	0.11973		9.59198	0.176101	0.108246		9.49395	0.496278	0.115525
9.61522	0.131523	0.119653		9.61212	0.381506	0.108086		9.51389	0.17981	0.115377
9.63537	0.370081	0.120779		9.63226	0.292446	0.109127		9.53382	0.24115	0.116481
9.65551	0.341321	0.120711		9.6524	0.276598	0.108979		9.55375	0.0673393	0.116406
9.67566	0.214817	0.121217		9.67254	0.175727	0.109508		9.57369	0.189049	0.116914
9.6958	0.110618	0.122298		9.69268	0.165409	0.110433		9.59362	0.0601357	0.117922
9.71595	0.0722547	0.121437		9.71282	0.224848	0.109789		9.61355	0.131063	0.117168
9.7361	0.310959	0.122423		9.73296	0.266566	0.110659		9.63349	0.274308	0.118076
9.75624	0.107837	0.122933		9.7531	0.205908	0.111069		9.65342	0.222717	0.118571
9.77639	0.51357	0.123799		9.77324	0.3666	0.111786		9.67336	0.0821804	0.119304
9.79653	0.0533478	0.123372		9.79338	0.263543	0.11147		9.69329	0.0491805	0.118986
9.81668	0.207981	0.125065		9.81352	0.190644	0.112921		9.71322	0.27956	0.12059
9.83682	0.276046	0.124388		9.83366	0.338145	0.112405		9.73316	0.264594	0.119879
9.85697	-0.0083051	0.124883		9.85379	0.505414	0.113004		9.75309	0.117944	0.120515
9.87711	0.12352	0.126037		9.87393	0.181926	0.113969		9.77302	0.382143	0.121597
9.89726	0.26348	0.126016		9.89408	-0.0580191	0.113907		9.79296	0.213063	0.121619
9.91741	0.173511	0.125927		9.91421	0.186185	0.113774		9.81289	0.407215	0.121548
9.93755	0.0300449	0.127303		9.93435	0.0922939	0.115109		9.83282	0.174206	0.122859
9.9577	0.36154	0.127321		9.95449	0.282671	0.114973		9.85276	0.150667	0.12266
9.97785	0.0542762	0.127263		9.97463	0.0963874	0.115166		9.87269	0.259241	0.122852
9.99799	0.296433	0.129052		9.99477	0.324825	0.116653		9.89262	0.113353	0.124581
10.0181	0.334877	0.132323		10.0149	0.227127	0.119417		9.91256	0.138357	0.127629
10.0383	-0.063813	0.133084		10.0351	0.125092	0.12037		9.93249	0.282148	0.128516
10.0584	0.126529	0.135471		10.0552	0.046417	0.122358		9.95243	0.210777	0.130703
10.0786	0.218361	0.136934		10.0753	0.12106	0.123756		9.97236	0.0464682	0.132147
10.0987	0.166616	0.137186		10.0955	0.277903	0.123924		9.99229	0.128956	0.13237
10.1189	0.116748	0.13617		10.1156	-0.0986882	0.122934		10.0122	0.0536759	0.131313
10.139	0.157257	0.134037		10.1357	0.318723	0.121224		10.0322	-0.039131	0.129309
10.1592	0.337356	0.136067		10.1559	0.222931	0.122999		10.0521	0.0233991	0.131266
10.1793	0.250071	0.135585		10.176	0.155651	0.12254		10.072	0.297035	0.130899
10.1995	0.199326	0.135291		10.1962	-0.0171993	0.122143		10.092	0.253802	0.130484
10.2196	0.212202	0.135598		10.2163	0.337405	0.122529		10.1119	0.212709	0.130841
10.2397	0.0518711	0.136725		10.2364	0.15406	0.123601		10.1318	0.0868893	0.13199
10.2599	0.21832	0.136114		10.2566	0.183598	0.123051		10.1518	0.424812	0.131361
10.28	0.0266977	0.136995		10.2767	0.277598	0.123896		10.1717	0.0286336	0.132199
10.3002	0.175619	0.137771		10.2969	0.308126	0.124542		10.1916	0.117675	0.132881
10.3203	0.445537	0.137608		10.317	0.29475	0.124369		10.2116	0.357743	0.132693
10.3405	0.246185	0.1384		10.3371	0.172319	0.125102		10.2315	0.172161	0.133582
10.3606	0.251289	0.139651		10.3573	0.187839	0.126106		10.2514	0.255252	0.134623
10.3808	0.104595	0.138861		10.3774	0.268265	0.125595		10.2714	0.387384	0.134035
10.4009	0.142078	0.140097		10.3976	0.00564447	0.126539		10.2913	0.413625	0.135106
10.4211	0.326174	0.140629		10.4177	0.299596	0.127205		10.3112	0.210349	0.135725
10.4412	0.186446	0.140577		10.4378	0.464557	0.127127		10.3312	0.399807	0.135723
10.4613	0.437435	0.141145		10.458	0.410233	0.12759		10.3511	-0.0886505	0.136064
10.4815	0.2635	0.141741		10.4781	0.283186	0.12813		10.371	-0.0257318	0.136713
10.5016	0.224197	0.141584		10.4983	0.404014	0.127922		10.391	0.354555	0.136631
10.5218	-0.0198769	0.142664		10.5184	0.0878777	0.12896		10.4109	0.201707	0.137651
10.5419	0.0824886	0.143202		10.5385	0.0566809	0.129267		10.4308	0.224588	0.138164
10.5621	0.262375	0.142916		10.5587	0.253966	0.129177		10.4508	0.159665	0.137854
10.5822	0.292909	0.144406		10.5788	0.286634	0.130646		10.4707	0.157783	0.139468
10.6024	0.458163	0.143935		10.599	0.281206	0.130036		10.4906	0.299753	0.138795
10.6225	-0.150509	0.144748		10.6191	0.273878	0.130892		10.5106	-0.0083242	0.139701
10.6427	0.332283	0.145512		10.6392	0.333102	0.131565		10.5305	0.17554	0.140449
10.6628	0.0420943	0.145884		10.6594	0.540508	0.131922		10.5504	0.294523	0.140733
10.683	0.239615	0.145632		10.6795	0.311125	0.131484		10.5704	0.247689	0.140468
10.7031	0.133312	0.147013		10.6997	0.247447	0.132919		10.5903	0.293993	0.141831
10.7232	-0.0223004	0.146478		10.7198	0.295472	0.132438		10.6102	0.292345	0.141396
10.7434	0.226796	0.147061		10.7399	0.0993374	0.132917		10.6302	0.234833	0.141863
10.7635	0.091584	0.148745		10.7601	-0.0701479	0.134381		10.6501	0.150314	0.143553
10.7837	0.372129	0.148414		10.7802	0.353264	0.134083		10.67	0.500035	0.143199
10.8038	0.0372527	0.148092		10.8003	0.285044	0.133878		10.69	0.464786	0.1429
10.824	0.341558	0.150028		10.8205	0.259881	0.135678		10.7099	-0.0537987	0.14485
10.8441	0.251502	0.149766		10.8406	0.323077	0.135408		10.7298	0.121703	0.144581
10.8643	0.125036	0.149888		10.8608	0.24762	0.13548		10.7498	-0.120323	0.144662
10.8844	0.348596	0.151611		10.8809	0.0171553	0.13701		10.7697	0.260733	0.14622
10.9046	0.0700146	0.150708		10.901	0.0521698	0.13625		10.7896	0.222406	0.145345
10.9247	0.115709	0.150949		10.9212	0.508174	0.136529		10.8096	0.239165	0.14567
10.9449	0.224795	0.152732		10.9413	0.169631	0.137988		10.8295	0.217238	0.14719
10.965	0.0473261	0.152146		10.9615	0.109675	0.137549		10.8494	0.0794832	0.146782
10.9851	-0.0865861	0.151875		10.9816	0.405958	0.137288		10.8694	0.123048	0.146449
11.0053	0.0900171	0.154304		11.0017	0.0596545	0.139506		10.8893	0.0778097	0.149022
11.0254	0.35317	0.153518		11.0219	0.356609	0.138821		10.9092	0.178821	0.148101
11.0456	0.292609	0.15396		11.042	0.361711	0.139247		10.9292	0.159294	0.14848
11.0657	0.126757	0.155497		11.0622	0.251781	0.140543		10.9491	0.234719	0.150051
11.0859	0.360422	0.15544		11.0823	0.149134	0.140398		10.969	0.326889	0.149916
11.106	-0.356159	0.156035		11.1024	0.269831	0.141139		10.989	0.413323	0.150708
11.1262	-0.161866	0.157607		11.1226	0.270552	0.14254		11.0089	0.22616	0.152099
11.1463	7.09e-06	0.156118		11.1427	0.201072	0.141093		11.0288	0.203866	0.150635
11.1665	0.237721	0.157727		11.1629	0.261077	0.142569		11.0488	0.123496	0.152216
11.1866	0.172662	0.158519		11.183	0.217718	0.143341		11.0687	-0.114773	0.153097
11.2067	0.521461	0.158507		11.2031	0.322594	0.143227		11.0886	0.204092	0.152958
11.2269	0.0652646	0.159027		11.2233	0.060327	0.143735		11.1086	0.393867	0.153563
11.247	-0.0708184	0.159325		11.2434	0.167182	0.144059		11.1285	0.165752	0.153649
11.2672	0.267648	0.159408		11.2636	0.160038	0.144092		11.1484	0.203829	0.15379
11.2873	0.173785	0.159926		11.2837	0.240187	0.144678		11.1684	0.329193	0.154405
11.3075	0.156686	0.161273		11.3038	-0.0674571	0.145826		11.1883	0.258487	0.155677
11.3276	0.23625	0.160722		11.324	0.0614267	0.145253		11.2082	0.11551	0.155022
11.3478	0.128565	0.162014		11.3441	0.317089	0.146631		11.2282	0.408454	0.156413
11.3679	0.0714579	0.162869		11.3643	0.602183	0.147301		11.2481	0.052546	0.157041
11.3881	0.292995	0.164441		11.3844	0.257654	0.148477		11.268	0.572545	0.158632
11.4082	0.20956	0.168139		11.4045	0.349555	0.15203		11.288	0.428788	0.162377
11.4284	0.230588	0.169971		11.4247	0.106967	0.153641		11.3079	-0.275561	0.164088
11.4485	0.290254	0.171828		11.4448	0.120936	0.155247		11.3278	0.198044	0.165718
11.4686	0.128853	0.174277		11.4649	0.103696	0.157505		11.3478	0.293509	0.168147
11.4888	0.0669877	0.175031		11.4851	0.0618594	0.158183		11.3677	0.590363	0.168809
11.5089	0.487422	0.177362		11.5052	-0.0302392	0.160346		11.3876	0.101007	0.171205
11.5291	0.458341	0.178991		11.5254	-0.13623	0.16167		11.4076	0.0758855	0.172688
11.5492	0.467617	0.179938		11.5455	0.068958	0.162777		11.4275	0.12146	0.173542
11.5694	0.184702	0.182069		11.5656	0.0842081	0.164495		11.4474	0.478563	0.17558
11.5895	-0.0800688	0.183889		11.5858	0.178977	0.166155		11.4674	0.383675	0.177293
11.6097	0.280863	0.183837		11.6059	0.394468	0.166147		11.4873	-0.0970533	0.177323
11.6298	0.313455	0.185944		11.6261	0.289669	0.167959		11.5072	0.548654	0.179338
11.65	0.288102	0.185568		11.6462	-0.0754493	0.167628		11.5272	0.228372	0.179078
11.6701	0.361867	0.182447		11.6663	0.552331	0.164904		11.5471	0.352025	0.17612
11.6902	0.114251	0.181727		11.6865	0.609402	0.164349		11.567	0.027829	0.175338
11.7104	0.551364	0.182148		11.7066	0.50397	0.164621		11.587	0.267902	0.175695
11.7305	0.318403	0.181716		11.7268	0.257734	0.164203		11.6069	0.0935395	0.175362
11.7507	-0.115495	0.180118		11.7469	0.208746	0.162862		11.6268	-0.0418223	0.173774
11.7708	0.0442593	0.182379		11.767	0.228035	0.164796		11.6468	0.534993	0.176105
11.791	0.113588	0.18068		11.7872	0.167672	0.163275		11.6667	0.38736	0.174295
11.8111	-0.190076	0.180875		11.8073	0.347192	0.163604		11.6866	0.0680105	0.174617
11.8313	0.0971451	0.182658		11.8275	0.277966	0.165093		11.7066	0.194732	0.176238
11.8514	0.325762	0.182535		11.8476	-0.0953514	0.164968		11.7265	0.226567	0.176003
11.8716	0.175469	0.18159		11.8677	0.254213	0.164226		11.7464	0.410582	0.17527
11.8917	0.0823056	0.185033		11.8879	0.250898	0.167283		11.7664	0.094627	0.178446
11.9119	-0.0518531	0.184025		11.908	0.197447	0.166384		11.7863	0.266176	0.177636
11.932	0.114789	0.185417		11.9282	-0.042237	0.16763		11.8062	0.415999	0.178913
11.9521	0.389357	0.188334		11.9483	0.0722437	0.170142		11.8262	-0.0585152	0.181607
11.9723	0.0373997	0.187518		11.9684	0.340346	0.169423		11.8461	0.303439	0.180943
11.9924	0.0196369	0.186798		11.9886	0.153979	0.168749		11.8661	0.364482	0.180245
12.0126	-0.0121642	0.188193		12.0087	0.0149456	0.17016		11.886	0.385283	0.181598
12.0327	0.0337003	0.187589		12.0289	0.464957	0.169644		11.9059	0.343341	0.181042
12.0529	0.267923	0.188106		12.049	0.20447	0.169882		11.9259	0.321262	0.181377
12.073	-0.161122	0.189418		12.0691	0.179295	0.171187		11.9458	0.275977	0.182646
12.0932	0.0414865	0.187782		12.0893	0.0538677	0.169563		11.9657	0.0825646	0.181138
12.1133	0.303893	0.189915		12.1094	0.280309	0.171719		11.9857	0.0744815	0.183209
12.1335	0.00064018	0.190959		12.1296	0.202756	0.172666		12.0056	0.229301	0.184289
12.1536	0.0571394	0.189815		12.1497	0.0956421	0.171614		12.0255	0.436933	0.183217
12.1737	0.194501	0.19068		12.1698	-0.0415418	0.172418		12.0455	0.257198	0.184063
12.1939	0.296627	0.19165		12.19	0.385692	0.17315		12.0654	-0.0363676	0.18494
12.214	0.220404	0.189934		12.2101	0.168599	0.171794		12.0853	0.197769	0.1833
12.2342	-0.144993	0.191964		12.2302	-0.119442	0.173486		12.1053	-0.166364	0.185438
12.2543	0.121584	0.191747		12.2504	0.280239	0.173219		12.1252	0.18027	0.184968
12.2745	0.432769	0.191337		12.2705	0.0580294	0.172933		12.1451	0.184593	0.184671
12.2946	0.245551	0.192648		12.2907	0.172239	0.174091		12.1651	-0.0079832	0.185907
12.3148	0.171163	0.192982		12.3108	0.520897	0.174446		12.185	0.169291	0.186223
12.3349	0.13085	0.192502		12.3309	0.200541	0.17401		12.2049	0.179232	0.185786
12.3551	0.460908	0.194096		12.3511	-0.265865	0.175298		12.2249	-0.0007813	0.187413
12.3752	-0.0054925	0.194658		12.3712	0.396826	0.175883		12.2448	0.30124	0.187774
12.3954	0.217968	0.194178		12.3914	0.248089	0.175493		12.2647	0.445621	0.187212
12.4155	0.275008	0.195672		12.4115	-0.0312995	0.176921		12.2847	0.127274	0.188882
12.4356	0.373215	0.196005		12.4316	0.164568	0.177052		12.3046	-0.126888	0.189092
12.4558	-0.139752	0.196409		12.4518	0.306155	0.177456		12.3245	0.253699	0.18945
12.4759	-0.0773454	0.197764		12.4719	-0.0337098	0.178792		12.3445	-0.0581851	0.190926
12.4961	0.00895278	0.198036		12.4921	-0.10827	0.178859		12.3644	0.0381132	0.19096
12.5162	0.0833079	0.198144		12.5122	0.107435	0.17918		12.3843	0.173559	0.191188
12.5364	-0.0661905	0.200176		12.5323	0.570127	0.180979		12.4043	0.362705	0.193177
12.5565	0.351437	0.200709		12.5525	0.36457	0.181495		12.4242	0.27413	0.193651
12.5767	0.247305	0.199913		12.5726	0.228807	0.180673		12.4441	0.190967	0.192863
12.5968	0.075767	0.201861		12.5928	0.0269061	0.182447		12.4641	0.419843	0.194766
12.617	-0.0283147	0.201825		12.6129	0.328164	0.182284		12.484	0.41284	0.194616
12.6371	-0.0534775	0.201769		12.633	0.386492	0.182321		12.5039	0.100428	0.194586
12.6572	0.64507	0.204182		12.6532	-0.124469	0.18453		12.5239	0.216647	0.197038
12.6774	0.0459398	0.203788		12.6733	0.230394	0.184124		12.5438	0.343236	0.196758
12.6975	0.252316	0.20358		12.6935	0.268734	0.184055		12.5637	0.41261	0.196398
12.7177	0.525431	0.206571		12.7136	0.133375	0.186774		12.5837	0.0646326	0.199236
12.7378	-0.0342844	0.205065		12.7337	0.53599	0.185467		12.6036	0.0695875	0.197923
12.758	0.170563	0.206413		12.7539	0.0121455	0.186622		12.6235	0.434889	0.199316
12.7781	0.0510487	0.208419		12.774	0.125392	0.18835		12.6435	0.181763	0.201244
12.7983	0.044395	0.207103		12.7941	0.0452652	0.187238		12.6634	0.146928	0.199875
12.8184	0.593512	0.207136		12.8143	0.149771	0.187036		12.6833	0.162166	0.199729
12.8386	0.0834278	0.210096		12.8344	0.272214	0.18998		12.7033	0.293966	0.202836
12.8587	-0.0507098	0.209397		12.8546	0.436677	0.189317		12.7232	0.464997	0.202014
12.8789	0.0449991	0.209384		12.8747	0.421352	0.189199		12.7431	0.477903	0.201986
12.899	0.0137973	0.211878		12.8948	0.136322	0.191475		12.7631	0.211779	0.204391
12.9191	0.327946	0.210808		12.915	0.0442353	0.190438		12.783	0.252336	0.203385
12.9393	0.099037	0.212146		12.9351	0.292541	0.191802		12.8029	0.249012	0.204596
12.9594	0.236871	0.213751		12.9553	0.266345	0.193193		12.8229	0.0738736	0.206264
12.9796	0.0142197	0.211866		12.9754	0.101048	0.191362		12.8428	0.722753	0.20431
12.9997	0.16065	0.213713		12.9955	0.675383	0.193122		12.8627	0.309749	0.206077
13.0199	-0.155858	0.215129		13.0157	0.200534	0.194423		12.8827	0.198403	0.207617
13.04	0.664073	0.213888		13.0358	0.0518823	0.193293		12.9026	0.425489	0.20626
13.0602	0.358818	0.216263		13.056	0.206905	0.195472		12.9225	0.066296	0.208633
13.0803	0.523693	0.215973		13.0761	0.181119	0.195039		12.9425	0.160562	0.208284
[truncated: 358 more rows]

## Sheet: Fig 3b
ChiLob7/4 hIgG2 C232S kC214S					ChiLob7/4 hIgG2 C232S+K228C kC214S					ChiLob7/4 hIgG2 C232S+T222C kE123C+C214S
[truncated: 375 more rows]

[truncated: 53 more sheets: Fig 3d, Fig 3e, Fig 3f, Fig 4a, Fig 4b, Fig 4d, Fig 4e, Fig 4f, Fig 4g, Fig S1, Fig S2a, Fig S2b, Fig S2c, Fig S2d, Fig S3, Fig S4a, Fig S4b, Fig S5a, Fig S5b, Fig S6a …]
